# Supplementary material for: Evidence map for randomized controlled trials of treatment of acupuncture and moxibustion for dry eye disease
Source: Front Med (Lausanne). 2026 Apr 21;13:1829981. doi: 10.3389/fmed.2026.1829981 (PMC13139007; doi:10.3389/fmed.2026.1829981)
Supplement: Supplementary file 2 [file Table_2.xlsx]

## Sheet: Sheet2
序号	国家	数据丢失	有效率 干预组更好1	安全性 有1	题名	年份	论文类型 期刊1学位2	干眼类型	中西医证型	病例数	眼	试验组	对照组	穴位	疗程	频次	单次时长	结局指标	随机序列产生	分配隐藏	盲法	数据丢失	/	/	/	/	/	/	/	/	/	/	/	/	/	/	/	/	/	/	/	/	/	/	/	/	/	/	/
1	/	/	1	/	“过眼热”针刺治疗干眼症患者临床疗效	2022	1	/	气阴两虚型	90	120	针刺	聚乙二醇滴眼液	/	3个月	隔天1次	/	sit、osdi、but、疗效评价	治疗方法的不同	未知	高风险	/	/	/	/	/	/	/	/	/	/	/	/	/	/	/	/	/	/	/	/	/	/	/	/	/	/	/	/
2	/	/	1	1眼压、视力	“津液恢复针法”联合人工泪液治疗肝肾阴虚型干眼的临床观察	2020	2	/	肝肾阴虚型	60	120	针刺、玻璃酸钠滴眼液	玻璃酸钠滴眼液	/	4周	1天1次	/	sit、but、fl、主观症状评分、临床疗效评定标准、	未知	未知	高风险	/	/	/	/	/	/	/	/	/	/	/	/	/	/	/	/	/	/	/	/	/	/	/	/	/	/	/	/
3	/	/	1	1	“近眼三针”结合辨证分型选穴治疗干眼的临床研究	2023	2	/	/	48	96	针刺	玻璃酸钠滴眼液	睛明、 上明、 承泣、丝竹空、太阳、 攒竹、 阳白、百会、四神聪	1个月	1周2-3次	/	osdi、sit、but、fl、泪河高度、疗效指数、cfs（角膜损伤程度）、IL-1β、睑板腺图像量化分析	随机数字表	不透光的密闭信封	高风险	实验组脱落 ４ 例 （ 其中因疫情原因无法继续治疗 ３ 例， 因工作原因离开北京者 １ 例）， 对照组脱落 ４ 例 （ 拒绝电话随访者 １ 例， 强烈要求 中药治疗者 １ 例 ， 期间自行使用蒸汽眼罩等其他外治法者 ２ 例	/	/	/	/	/	/	/	/	/	/	/	/	/	/	/	/	/	/	/	/	/	/	/	/	/	/	/
4	/	/	1	1	“开四关”针刺治疗肝经郁热型干眼的临床疗效观察	2022	2	/	肝经郁热型	62	/	针刺、玻璃酸钠滴眼液	玻璃酸钠滴眼液	合谷、太冲	1个月	1周3次	/	中医证候总积分、osdi、sit、but、fl、cfs、泪河高度	随机数字表	未知	高风险	/	/	/	/	/	/	/	/	/	/	/	/	/	/	/	/	/	/	/	/	/	/	/	/	/	/	/	/
5	/	/	1	1视力	“濡润神珠针刺法治疗干眼”的临床疗效及其安全性评估	2014	1	/	/	60	/	针刺	玻璃酸钠滴眼液	新明Ⅰ、上睛明、下睛明、瞳子髎、攒竹、风池	1个月	1周3次	/	临床症状积分、眼部耐受性、疗效标准、	随机数字表	未知	高风险	/	/	/	/	/	/	/	/	/	/	/	/	/	/	/	/	/	/	/	/	/	/	/	/	/	/	/	/
6	/	/	1	/	艾灸配合点按球后治疗干眼症的临床研究	2019	1	/	/	80	160	艾灸	贝复舒滴眼液	百会穴、太阳穴、球后穴	10天	1天1次	/	sit、fl	未知	未知	高风险	/	/	/	/	/	/	/	/	/	/	/	/	/	/	/	/	/	/	/	/	/	/	/	/	/	/	/	/
7	/	/	1	/	艾灸足三里穴结合刺络放血治疗干眼症临床疗效观察	2014	1	/	/	66	/	艾灸、刺络放血	玻璃酸钠滴眼液	足三里	2周	1天3次	/	sit、but、fl	Excel随机函数	未知	高风险	/	/	/	/	/	/	/	/	/	/	/	/	/	/	/	/	/	/	/	/	/	/	/	/	/	/	/	/
8	/	/	1	/	辨证针刺治疗不同证型干眼的疗效观察	2015	1	/	肺阴不足型、肝肾阴虚型和脾虚湿热型	100	/	针刺	聚乙二醇滴眼液	睛明、承泣、上明、攒竹、丝竹空、太阳、合谷	3个月	1周3次	/	中医症状积分、sit、but、临床疗效评定	就诊的先后次序	未知	高风险	/	/	/	/	/	/	/	/	/	/	/	/	/	/	/	/	/	/	/	/	/	/	/	/	/	/	/	/
9	/	/	1	/	玻璃酸钠联合针灸治疗干眼症的疗效及对患者炎症因子水平的影响	2022	1	/	/	100	/	针刺、玻璃酸钠滴眼液	玻璃酸钠滴眼液	太溪、三阴交、照海、肝俞、合谷、百会穴	20天	1天1次	/	中医证候积分、白细胞介素4(IL-4）、干扰素γ(IFN-γ）、视觉相关生存质量、sit、疗效标准	未知	未知	高风险	/	/	/	/	/	/	/	/	/	/	/	/	/	/	/	/	/	/	/	/	/	/	/	/	/	/	/	/
10	/	/	1	/	柴芩清解润目方联合针刺治疗干眼症的临床研究	2016	1	/	/	120	/	予柴芩清解润目方、针刺	/	太阳、攒竹、承泣、睛明、风池、翳明、足三里、三阴交	2周	1天1次	/	osdi、疗效评价	未知	未知	高风险	/	/	/	/	/	/	/	/	/	/	/	/	/	/	/	/	/	/	/	/	/	/	/	/	/	/	/	/
11	/	/	1	/	大全宝光散熏蒸治疗肝胃郁热夹瘀型糖尿病干眼症的临床研究	2018	1	糖尿病干眼症	/	70	/	针刺	熏蒸	睛明、太阳、丝竹空、承泣、四白、合谷、外关, 太冲穴、血海	2周	1天1次	/	sit、but、fl、疗效评价	未知	未知	高风险	/	/	/	/	/	/	/	/	/	/	/	/	/	/	/	/	/	/	/	/	/	/	/	/	/	/	/	/
12	/	/	1	/	电梅花针治疗干眼症的临床疗效观察	2014	2	/	/	50	/	梅花针	玻璃酸钠滴眼液	四白、睛明、攒竹、太阳、风池、内关、百会。	1个月	1天1次	/	临床症状评分、sit、but	随机数字表	未知	高风险	/	/	/	/	/	/	/	/	/	/	/	/	/	/	/	/	/	/	/	/	/	/	/	/	/	/	/	/
13	/	/	1	1	电针联合人工泪液治疗女性肝肾阴虚型干眼的临床观察	2021	2	/	肝肾阴虚	72	/	电针、玻璃酸钠滴眼液	玻璃酸钠滴眼液	睛明、攒竹、鱼腰、太阳、球后、丝竹空、四白、风池、合谷、三阴交、太冲、太溪	1个月	1周3次	/	中医证候总积分、osdi、sit、but、fl、	未知	未知	高风险	4例（2例不良事件皮下血肿、治疗达不到预期值）	/	/	/	/	/	/	/	/	/	/	/	/	/	/	/	/	/	/	/	/	/	/	/	/	/	/	/
14	/	/	1	/	电针枕上旁线治疗干眼症的临床疗效观察	2023	2	/	/	36	72	电针	玻璃酸钠滴眼液	枕上旁线定位	1个月	1天1次	/	osdi、sit、but	未知	未知	高风险	6（依从性、疫情）	/	/	/	/	/	/	/	/	/	/	/	/	/	/	/	/	/	/	/	/	/	/	/	/	/	/	/
15	/	/	1	1	电针治疗干眼症的疗效及对眼表功能影响的临床研究	2020	2	/	/	84	/	电针	玻璃酸钠滴眼液	攒竹、丝竹空、太阳、四白、百会、风池、合谷、足三里、光明、三阴交、太冲	1个月	1周3次	/	疗效评价标准、osdi、but、角膜地形图、泪河高度、cfs、sit	未知	未知	高风险	6（无法按时随访	/	/	/	/	/	/	/	/	/	/	/	/	/	/	/	/	/	/	/	/	/	/	/	/	/	/	/
16	/	/	1	/	电针治疗干眼症临床观察	2012	1	/	/	40	/	电针	玻璃酸钠滴眼液	睛明、太阳、攒竹、丝竹空、瞳 子 、风池；配穴：太溪、三阴交、太冲	20天	1天1次	/	疗效评价标准、sit、but	未知	未知	高风险	1	/	/	/	/	/	/	/	/	/	/	/	/	/	/	/	/	/	/	/	/	/	/	/	/	/	/	/
17	/	/	1	/	调神法针刺治疗肝肾阴虚型干眼症临床观察	2022	1	/	肝肾阴虚	70	/	玻璃酸钠滴眼液、针刺、	玻璃酸钠滴眼液	神庭、神门、本神、太溪、太冲、光明、风池、瞳子髎、鱼腰、丝竹空	2周	1天1次	/	sit、but、fl、临床症状积分、HAMA	未知	未知	高风险	5（个人原因退出治疗、不配合治疗、失访）	/	/	/	/	/	/	/	/	/	/	/	/	/	/	/	/	/	/	/	/	/	/	/	/	/	/	/
18	/	/	1	/	调神法针刺治疗干眼症的临床效果	2024	1	/	/	60	/	针刺	环孢素滴眼液、玻璃酸钠滴眼液	攒竹穴、太阳穴、涌泉穴、阳白穴、睛明穴、合谷穴、四白穴、内关穴	1个月	1周3次	/	中医症候积分、泪河高度、but	未知	未知	高风险	/	/	/	/	/	/	/	/	/	/	/	/	/	/	/	/	/	/	/	/	/	/	/	/	/	/	/	/
19	/	/	1	/	蝶腭神经节联合眼周穴位针刺治疗干眼的临床观察	2016	1	/	/	88	/	针刺	羟糖苷滴眼液	上晴明、攒竹、丝竹空、四白	1个月	1周3次	/	osdi、sit、but、fl	治疗方法不同	未知	高风险	/	/	/	/	/	/	/	/	/	/	/	/	/	/	/	/	/	/	/	/	/	/	/	/	/	/	/	/
20	/	/	1	/	方氏头皮针飞针疗法治疗干眼的临床观察	2023	1	/	/	68	136	头针	玻璃酸钠滴眼液	/	1个月	1周3次	/	osdi、sit、but、泪河高度、疗效评价	随机数表法	未知	高风险	/	/	/	/	/	/	/	/	/	/	/	/	/	/	/	/	/	/	/	/	/	/	/	/	/	/	/	/
21	/	/	1	/	风池穴“过眼热”针法联合杞菊地黄丸治疗肝肾阴虚型干眼的临床研究	2023	2	/	肝肾阴虚	60	/	针刺、玻璃酸钠滴眼液、杞菊地黄丸	玻璃酸钠滴眼液、杞菊地黄丸	/	1个月	1天1次	/	osdi、sit、but、fl	未知	未知	高风险	/	/	/	/	/	/	/	/	/	/	/	/	/	/	/	/	/	/	/	/	/	/	/	/	/	/	/	/
22	/	/	1	/	复明片联合雷火灸治疗糖尿病性干眼的临床观察与评价	2023	2	糖尿病干眼症	/	66	/	雷火灸、复明片	玻璃酸钠滴眼液	灸睛明、攒竹、鱼腰、丝竹空、太阳、四白	1个月	1天1次	/	角膜知觉积分、osdi、sit、but、fl	未知	未知	高风险	5（未完成）	/	/	/	/	/	/	/	/	/	/	/	/	/	/	/	/	/	/	/	/	/	/	/	/	/	/	/
23	/	/	1	/	腹针为主联合玻璃酸钠滴眼液治疗围绝经期干眼的疗效分析	2017	1	围绝经期干眼	/	60	/	玻璃酸钠滴眼液、腹针	玻璃酸钠滴眼液	穴承满、滑肉门、外陵、水道、归来、大横、承泣、四白、太阳、丝竹空	1个月	1周6次	/	osdi、sit、but、fl	未知	未知	高风险	/	/	/	/	/	/	/	/	/	/	/	/	/	/	/	/	/	/	/	/	/	/	/	/	/	/	/	/
24	/	/	1	/	干眼1号联合针刺治疗气阴亏虚型干眼症疗效观察	2014	1	/	气阴亏虚型	140	/	羟丙甲纤维滴眼液、自拟干眼1号口服、针刺	羟丙甲纤维滴眼液	睛明、攒竹、承泣、四白、丝竹空、瞳子髎、风池、合谷、外关、足三里、三阴交、太溪、天枢、气海、下脘	1个月	1天1次	/	sit、but、fl、疗效评价	未知	未知	高风险	/	/	/	/	/	/	/	/	/	/	/	/	/	/	/	/	/	/	/	/	/	/	/	/	/	/	/	/
25	/	/	1	/	干眼症中西医结合治疗的疗效观察	2010	1	/	/	30	132	自拟中药、玻璃酸钠滴眼液	玻璃酸钠滴眼液	攒竹、承泣、鱼腰、丝竹空、太阳、风池、合谷、三阴交	1个月	1天1次	30min	sit、but、fl、疗效评价	未知	未知	高风险	/	/	/	/	/	/	/	/	/	/	/	/	/	/	/	/	/	/	/	/	/	/	/	/	/	/	/	/
26	/	/	1	1不良反应	隔核桃壳眼镜灸治疗脂质异常型干眼的临床研究	2024	2	/	疗脂质异常型	66	/	隔核桃灸	羟糖甘滴眼液	/	1个月	1周3次	45min	OSDI、VAS、NIBUT、SIT、FL、睑缘异常评分、睑板腺 成像和	未知	未知	高风险	6	/	/	/	/	/	/	/	/	/	/	/	/	/	/	/	/	/	/	/	/	/	/	/	/	/	/	/
27	/	/	1	/	毫针透刺配合玻璃酸钠滴眼液治疗肝肾阴虚型干眼症临床观察	2015	2	/	肝肾阴虚	120	120	毫针、玻璃酸钠滴眼液	玻璃酸钠滴眼液	睛明穴、四白穴、承泣穴、丝竹空、太阳穴 、太溪穴、三阴交穴、照海穴、肝俞穴、四神聪穴、合谷穴、百会穴、气海穴	1个月	1天1次	20min	中医证候总积分、sit、but、fl、	未知	未知	高风险	/	/	/	/	/	/	/	/	/	/	/	/	/	/	/	/	/	/	/	/	/	/	/	/	/	/	/	/
28	/	/	2	1	核桃壳眼镜灸改善干眼症状—随机对照试验	2018	2	/	/	128	/	隔核桃灸	玻璃酸钠滴眼液	/	1个月	1周3次	45min	vas、osdi、sit、but、	sas软件区组随机	信封	高风险	9	/	/	/	/	/	/	/	/	/	/	/	/	/	/	/	/	/	/	/	/	/	/	/	/	/	/	/
29	/	/	1	/	化裁密蒙花散超声雾化联合雷火灸熏眼治疗干眼症的临床观察	2013	1	/	/	160	160	超声雾化、雷火灸	玻璃酸钠滴眼液	睛明、攒竹、鱼腰、四白	1个月	1天1次	20min	临床症状评分、sit、but、疗效评定	未知	未知	高风险	/	/	/	/	/	/	/	/	/	/	/	/	/	/	/	/	/	/	/	/	/	/	/	/	/	/	/	/
30	/	/	1	1	基于标本根结理论针刺治疗肝肾阴虚型干眼的随机对照临床研究	2024	2	/	肝肾阴虚	72	/	玻璃酸钠滴眼液、针刺	玻璃酸钠滴眼液	至阴、厉兑、跗阳、四白、丝竹空、瞳子髎、至阴穴、养老、睛明、攒竹、三阴交、大墩、太溪	3周	1周5次	30min	SIT、BUT、OSDI、FL、中医证候评分	随机数字表法	未知	高风险	高	/	/	/	/	/	/	/	/	/	/	/	/	/	/	/	/	/	/	/	/	/	/	/	/	/	/	/
31	/	/	1	/	基于调肝法探讨音乐配合中医药治疗干眼的临床研究	2019	2	/	/	60	/	调肝润目方、玻璃酸钠滴眼液、非甾体类抗炎药、针刺音乐、	玻璃酸钠滴眼液、非甾体类抗炎药	攒竹、太阳、承泣、风池、翳明、睛明、百会、神门、内关、三阴交、太溪、太冲	1个月	1天1次	30min	中医证候总积分、临床症状积分、SIT、BUT、FL	未知	未知	高风险	/	/	/	/	/	/	/	/	/	/	/	/	/	/	/	/	/	/	/	/	/	/	/	/	/	/	/	/
32	/	/	1	1	基于特色睑板腺按摩联合针刺及超声雾化治疗睑板腺功能障碍性干眼临床疗效观察	2024	2	睑板腺 功能障碍性	/	96	/	睑板腺按摩、超声雾化治疗、针刺	左氧氟沙星滴眼液、玻璃酸钠滴眼液、重组牛碱性成纤维生长因子眼用凝胶	睛明穴、攒竹穴、承泣穴、四白穴、球后穴、太阳 穴、风池穴	1个月	1天1次	30min	SIT、BUT、OSDI、FL、cfs、睑板腺缺失情况、腺体开口情况、泪河高度、mgyss（睑板腺分泌物性状）	未知	未知	高风险	/	/	/	/	/	/	/	/	/	/	/	/	/	/	/	/	/	/	/	/	/	/	/	/	/	/	/	/
33	/	/	1	/	加味增液汤联合针刺治疗气阴两虚型干眼症临床研究	2019	1	/	气阴两虚型	84	/	针刺、加味增液汤	聚乙二醇滴眼液	迎香穴、四白穴、太阳穴、睛明穴、攒竹穴、阳白穴、印堂穴, 头颈部取颈夹脊穴、风池穴、四神聪穴、百会穴, 远端上肢取合谷穴、曲池穴, 下肢取太冲穴、悬钟穴、三阴交穴、足三里穴	1个月	/	/	SIT、BUT、OSDI、FL、中医证候总积分	未知	未知	高风险	/	/	/	/	/	/	/	/	/	/	/	/	/	/	/	/	/	/	/	/	/	/	/	/	/	/	/	/
34	/	/	1	1	睑板腺点刺联合“滋阴润目”针刺法治疗睑板腺功能障碍型干眼症的疗效观察	2024	2	睑板腺 功能障碍性	/	140	/	针刺、睑板腺点刺	玻璃酸钠滴眼液	养老（ 双侧）、 三间（ 双侧）、 攒竹透鱼腰（ 双侧）、 丝竹空透瞳子髎（ 双侧）、 风池（ 双侧） 配穴： 肾俞（ 左侧）、 肝俞	６周	1周2次	/	中医证候总积分、SIT、BUT、OSDI、睑缘及睑板腺开口评分、睑板腺分泌功能评分、睑板腺分泌物性状评分	用随机数表	未知	高风险	1	/	/	/	/	/	/	/	/	/	/	/	/	/	/	/	/	/	/	/	/	/	/	/	/	/	/	/
35	/	/	1	/	睑板腺功能障碍性干眼症中西医多元化治疗临床观察	2018	1	睑板腺 功能障碍性	/	100	/	养阴清热健脾方中药熏蒸、雷火灸和ω-3不饱和脂肪酸、opl、玻璃酸钠滴眼液	玻璃酸钠滴眼液	睛明、攒竹、鱼腰、承泣、四白、丝竹空、童子髎、太阳、耳门、听宫、听会和翳风	3个月	1天1次	10min	睑缘变化、睑板腺分泌物性状、睑板腺脂质排出程度、BUT、sit、cfs、中医证候总积分、疗效评价、泪液人神经趋化蛋白 (fractalkine/CX3CL1) 、白细胞介素1受体拮抗蛋白 (Interleukin-1receptor antagonist, IL-1Ra)	未知	未知	高风险	/	/	/	/	/	/	/	/	/	/	/	/	/	/	/	/	/	/	/	/	/	/	/	/	/	/	/	/
36	/	/	1	/	经络脏腑辨证针灸治疗围绝经期肝肾阴虚型干眼症的临床观察	2018	1	围绝经期干眼	肝肾阴虚型	80	/	雷火灸、针刺	Tears Nat-uralⅡ	睛明、攒竹、四白、太阳、风池、承泣、上星、养老;全身取穴:肝俞、肾俞、三阴交、太溪	20天	1天1次	30min	E2、FSH、LH、 临床症状评分、SIT、BUT、FL	未知	未知	高风险	/	/	/	/	/	/	/	/	/	/	/	/	/	/	/	/	/	/	/	/	/	/	/	/	/	/	/	/
37	/	/	1	/	雷火灸及眼周穴位按摩治疗泪液缺乏型干眼症的临床研究	2009	2	/	泪液缺乏型	70	140	雷火灸、穴位按摩	右旋糖配 、轻丙基甲基纤维素、	攒竹、鱼腰、瞳子骼、太阳、四白、睛明、耳门、合谷。	1个月	1天1次	20min	SIT、BUT、FL	者就诊日期的单双日	未知	高风险	1	/	/	/	/	/	/	/	/	/	/	/	/	/	/	/	/	/	/	/	/	/	/	/	/	/	/	/
38	/	/	1	/	雷火灸结合眼睑按摩治疗睑板腺功能障碍相关性干眼症的临床观察	2018	1	睑板腺 功能障碍性	/	64	128	雷火灸	玻璃酸钠滴眼液	印堂、睛明、攒竹、鱼腰、四白	3周	1天1次	30min	临床症状评分、SIT、BUT、FL	随机数字表	未知	高风险	/	/	/	/	/	/	/	/	/	/	/	/	/	/	/	/	/	/	/	/	/	/	/	/	/	/	/	/
39	/	/	1	/	雷火灸结合针刺治疗肝肾阴虚型干眼症随机对照研究	2023	1	/	肝肾阴虚型	70	/	雷火灸、针灸、羟糖苷滴眼液	羟糖苷滴眼液	睛明、攒竹、太阳、四白、肝俞、肾俞、太冲、太溪	2个月	隔日1次	30min	临床症状评分、SIT、BUT、FL、疗效判定标准	未知	未知	高风险	/	/	/	/	/	/	/	/	/	/	/	/	/	/	/	/	/	/	/	/	/	/	/	/	/	/	/	/
40	/	/	1	/	雷火灸联合玻璃酸钠滴眼液治疗干眼临床观察	2016	1	/	/	46	92	玻璃酸钠滴眼液、雷火灸	玻璃酸钠滴眼液	/	1个月	1天1次	/	SIT、BUT、FL、疗效判定标准	未知	未知	高风险	/	/	/	/	/	/	/	/	/	/	/	/	/	/	/	/	/	/	/	/	/	/	/	/	/	/	/	/
41	/	/	1	/	雷火灸联合玻璃酸钠滴眼液治疗干眼症的效果及对炎症因子的影响	2025	1	/	/	80	/	玻璃酸钠滴眼液、雷火灸	玻璃酸钠滴眼液	鱼腰、睛明、攒竹、四白、耳门、耳垂、合谷穴	10天	1天1次	20min	SPEED（stan-dard patient evaluation of eye dryness）、SIT、BUT、FL、白细胞介素-1(IL-1)、肿瘤坏死因子-α(TNF-α)	随机数字表	未知	高风险	/	/	/	/	/	/	/	/	/	/	/	/	/	/	/	/	/	/	/	/	/	/	/	/	/	/	/	/
42	/	/	1	/	雷火灸联合睑板腺按摩治疗睑板腺功能障碍的临床研究	2022	1	/	/	72	144	雷火灸、0.1%氟米龙滴眼液、0.1%玻璃酸钠滴眼液、睑板腺按摩	0.1%氟米龙滴眼液、0.1%玻璃酸钠滴眼液、睑板腺按摩	/	1个月	1天1次	/	osdi、睑缘充血评分、睑板腺开口评分、睑板腺缺失程度评分、睑板腺分泌功能、but、泪河、白细胞介素-6(IL-6)、前列腺素E2(PGE2)	随机数字表	未知	高风险	/	/	/	/	/	/	/	/	/	/	/	/	/	/	/	/	/	/	/	/	/	/	/	/	/	/	/	/
43	/	/	1	/	雷火灸联合睑板腺按摩治疗睑板腺功能障碍性干眼的疗效观察	2019	1	/	/	92	184	雷火灸、盐酸左氧氟沙星滴眼液、聚乙烯醇滴眼液、睑板腺按摩	盐酸左氧氟沙星滴眼液、聚乙烯醇滴眼液、睑板腺按摩	前额部、双眼部、双耳部、耳心;取穴:双睛明、双耳门、双耳垂、双翳风、双合谷,	10天	1天1次	/	SIT、BUT、OSDI、FL、cfs、疗效评价指标	未知	未知	高风险	/	/	/	/	/	/	/	/	/	/	/	/	/	/	/	/	/	/	/	/	/	/	/	/	/	/	/	/
44	/	/	1	/	雷火灸联合睑板腺按摩治疗睑板腺功能障碍性干眼的临床疗效	2021	1	/	/	50	/	雷火灸、睑板腺按摩、左氧氟沙星滴眼液、聚乙烯醇滴眼液	左氧氟沙星滴眼液、聚乙烯醇滴眼液	前额、双耳、双眼、耳心。取穴包括睛明穴、耳门穴、耳垂穴、合谷穴、翳风穴	/	/	/	SIT、BUT、疗效评价指标	随机数字表	未知	高风险	/	/	/	/	/	/	/	/	/	/	/	/	/	/	/	/	/	/	/	/	/	/	/	/	/	/	/	/
45	/	/	1	/	雷火灸联合人工泪液治疗泪液生成不足型干眼症的临床效果观察	2024	1	/	泪液生成不足	106	/	玻璃酸钠滴眼液、雷火灸	玻璃酸钠滴眼液	睛明、攒竹、鱼腰、太阳、四白、阳白、风池、合谷、百会	2周	1天1次	20min	SIT、BUT、fl、疗效评价指标	随机数字表	未知	高风险	/	/	/	/	/	/	/	/	/	/	/	/	/	/	/	/	/	/	/	/	/	/	/	/	/	/	/	/
46	/	/	1	/	雷火灸联合妥布霉素地塞米松滴眼液局部外涂治疗睑板腺功能障碍临床观察	2018	1	睑板腺 功能障碍性	/	60	120	妥布霉素地塞米松滴眼液、雷火灸	妥布霉素地塞米松滴眼液	双眼睑	2周	1天1次	8min	睑板缘分泌物性状评分、sit、but、眼压、睑缘评分	随机数字表	未知	高风险	/	/	/	/	/	/	/	/	/	/	/	/	/	/	/	/	/	/	/	/	/	/	/	/	/	/	/	/
47	/	/	1	/	雷火灸联合养阴润目方治疗干眼的临床疗效评价	2025	1	/	/	97	153	养阴润目方、雷火灸	/	耳门、睛明、四白、瞳子髎、攒竹、翳风、鱼腰、太阳	1个月	1周5次	20min	中医症候积分、OSDI、SⅠT、BUT、泪新月面积（TTMA）、视觉功能、溶菌酶、金属基质蛋白酶-9（MMP-9）、肿瘤坏死因子-α（TNF-α）、白细胞介素-10（IL-10）	未知	未知	高风险	/	/	/	/	/	/	/	/	/	/	/	/	/	/	/	/	/	/	/	/	/	/	/	/	/	/	/	/
48	/	/	1	1	雷火灸联合中药电离子导入治疗气阴两虚型干眼的临床疗效评价	2020	2	/	气阴两虚	120	240	雷火灸、中药离子导入	玻璃酸钠滴眼液	（睛明、攒竹、鱼腰、四白	1个月	1天1次	20min	中医症候积分、sit、BUT、fl、泪河、疗效评定	随机数字表	未知	高风险	/	/	/	/	/	/	/	/	/	/	/	/	/	/	/	/	/	/	/	/	/	/	/	/	/	/	/	/
49	/	/	1	1	雷火灸联合中药熏蒸治疗白内障超声乳化术后干眼症的效果分析	2024	1	白内障超声乳化术后	/	94	/	雷火灸、中药熏蒸	玻璃酸钠滴眼液	晴明、攒竹、鱼腰、四白、鱼腰、丝竹空、瞳子髎、太阳、承泣、精明	1个月	1天1次	15min	SIT、BUT、fl、疗效评价指标、中医症候积分、osdi、-α(TNF-α)、白细胞介素(IL)-1β、IL-6,	未知	未知	高风险	/	/	/	/	/	/	/	/	/	/	/	/	/	/	/	/	/	/	/	/	/	/	/	/	/	/	/	/
50	/	/	1	/	雷火灸治疗60例干眼症患者疗效观察	2011	1	/	/	60	120	雷火灸、穴位按摩	玻璃酸钠滴眼液	攒竹、鱼腰、丝竹空、瞳子髎、太阳、承泣、精明	2个月	1天1次	15min	症状评分、疗效评定、but、sit	就诊单双日	未知	高风险	/	/	/	/	/	/	/	/	/	/	/	/	/	/	/	/	/	/	/	/	/	/	/	/	/	/	/	/
51	/	/	1	/	雷火灸治疗干眼症38例临床观察	2013	1	/	/	80	80	雷火灸、穴位按摩	玻璃酸钠滴眼液	睛明、攒竹、鱼腰、四白、外耳道口、眼 (耳穴) 、翳风	1个月	1天1次	20min	症状评分、疗效评定、but、sit	未知	未知	高风险	高	/	/	/	/	/	/	/	/	/	/	/	/	/	/	/	/	/	/	/	/	/	/	/	/	/	/	/
52	/	/	1	/	雷火灸治疗干眼症的临床观察	2009	2	/	/	40	80	1%爱丽滴眼液、雷火灸	1%爱丽滴眼液	/	1个月	1天1次	20-30min	症状评分、疗效评定、but、sit	随机数字表	未知	高风险	1	/	/	/	/	/	/	/	/	/	/	/	/	/	/	/	/	/	/	/	/	/	/	/	/	/	/	/
53	/	/	1	/	雷火灸治疗干眼症临床疗效观察	2014	1	/	/	70	/	雷火灸	聚乙二醇滴眼液	睛明、四白、合谷、双眼部	20天	1天1次	/	疗效评定	未知	未知	高风险	/	/	/	/	/	/	/	/	/	/	/	/	/	/	/	/	/	/	/	/	/	/	/	/	/	/	/	/
54	/	/	1	/	雷火灸治疗泪液缺乏性干眼症疗效观察	2008	1	/	泪液缺乏	70	/	雷火灸	泪然滴眼液	攒竹、鱼腰、瞳子髎、太阳、四白、睛明、耳门、翳风、合谷	10天	1天1次	20min	症状评分、视力、sit、BUT、fl、疗效评定	就诊单双日	未知	高风险	/	/	/	/	/	/	/	/	/	/	/	/	/	/	/	/	/	/	/	/	/	/	/	/	/	/	/	/
55	/	/	1	/	雷火灸治疗蠕形螨相关睑板腺功能障碍型干眼的疗效观察	2023	1	蠕形螨相关睑板腺功能障碍型	/	90	180	雷火灸、睑板腺按摩、玻璃酸钠滴眼液	4-松油醇眼部除螨棉片、睑板腺按摩、玻璃酸钠滴眼液	攒竹、鱼腰、丝竹空、睛明、承泣、四白	1个月	1天1次	15min	osdi、but、睫毛囊蠕形螨计数	未知	未知	高风险	/	/	/	/	/	/	/	/	/	/	/	/	/	/	/	/	/	/	/	/	/	/	/	/	/	/	/	/
56	/	/	1	/	联合养阴清肺汤及针刺疗法治疗干眼症的临床疗效观察	2018	1	/	/	30	60	养阴清肺汤、针刺	聚乙烯醇滴眼液	攒竹、鱼腰、瞳子髎、 丝竹空 太阳、 四白、翳风、风池、百会、 合谷	1个月	1天1次	/	SIT、BUT、OSDI、FL	未知	未知	高风险	/	/	/	/	/	/	/	/	/	/	/	/	/	/	/	/	/	/	/	/	/	/	/	/	/	/	/	/
57	/	/	1	/	明目四物汤联合针刺治疗干眼症临床观察	2021	1	/	/	70	/	明目四物汤、针刺	玻璃酸钠滴眼液	睛明、攒竹及阳白、丝竹空、四白、太阳合谷、太冲、风池、光明、三阴交	1个月	1天1次	30min	疗效评定、SIT、BUT	未知	未知	高风险	/	/	/	/	/	/	/	/	/	/	/	/	/	/	/	/	/	/	/	/	/	/	/	/	/	/	/	/
58	/	/	1	/	明目四物汤配合针刺治疗肝血不足型干眼的临床观察	2020	1	/	/	68	/	明目四物汤、针刺	玻璃酸钠滴眼液	晴明、攒竹、承泣、四白、合谷、丝竹空、百会、风池、足三里、三阴交、太冲	1个月	1周6次	30min	SIT、BUT、FL、症状评分	未知	未知	高风险	/	/	/	/	/	/	/	/	/	/	/	/	/	/	/	/	/	/	/	/	/	/	/	/	/	/	/	/
59	/	/	1	/	明目五子汤联合针刺治疗肝肾阴虚型水样液缺乏性干眼症临床观察	2021	1	水样液缺乏性	肝肾阴虚	60	/	明目五子汤、针刺	明目五子汤	睛明、阳白、百会、攒竹、太阳、风池、四白穴	2个月	1周3次	25min	SIT、BUT、osdi、fl、Interleukin-6,IL-6)	未知	未知	高风险	/	/	/	/	/	/	/	/	/	/	/	/	/	/	/	/	/	/	/	/	/	/	/	/	/	/	/	/
60	/	/	1	1	纳甲法联合润目养阴汤治疗肝肾阴虚型围绝经期干眼的临床观察	2024	2	围绝经期干眼	肝肾阴虚	108	216	润目养阴汤、针刺	玻璃酸钠滴眼液	/	1个月	1天1次	20min	SIT、BUT、OSDI、FL、中医证候评分、安全性指标、疗效判定	随机数字表	未知	高风险	1	/	/	/	/	/	/	/	/	/	/	/	/	/	/	/	/	/	/	/	/	/	/	/	/	/	/	/
61	/	/	1	/	平肝育阴清热法联合雷火灸治疗干眼症的疗效及对泪液分泌的影响	2020	1	/	/	140	/	平肝育阴清热法、雷火灸	平肝育阴清热法	睛明、鱼腰、攒竹和四白	2个月	/	/	but、sit、osdi、fl、疗效判定	未知	未知	高风险	/	/	/	/	/	/	/	/	/	/	/	/	/	/	/	/	/	/	/	/	/	/	/	/	/	/	/	/
62	/	/	1	/	杞菊地黄汤加味配合针刺治疗围绝经期干眼症的临床观察	2010	1	围绝经期干眼	/	58	/	针刺、雷火灸	杞菊地黄汤加味	睛明、风池、攒竹、太阳、丝竹空、三阴交、关元、肾俞、肝俞。	1个月	1周3次	30min	眼部症状问卷调查、SIT、BUT、FL、疗效判定	未知	未知	高风险	/	/	/	/	/	/	/	/	/	/	/	/	/	/	/	/	/	/	/	/	/	/	/	/	/	/	/	/
63	/	/	1	1	浅针结合雷火灸治疗肝肾阴虚型干眼的临床疗效观察	2024	2	/	肝肾阴虚	62	124	针刺、雷火灸	羟糖苷滴眼液	：睛明、承泣、太阳、太溪、太冲、三阴交	1个月	1周5次	20min	、OSDI评分、FBUT、SIT、中医证候评分、疗效判定	未知	未知	高风险	1	/	/	/	/	/	/	/	/	/	/	/	/	/	/	/	/	/	/	/	/	/	/	/	/	/	/	/
64	/	/	1	1	浅针结合体针治疗阴虚湿热型干眼的临床疗效观察	2019	2	/	阴虚湿热	90	180	体针、浅针	羟糖苷滴眼液	:睛明、承泣、太阳、风池、太溪、三阴交	1个月	1周6次	30min	、OSDI评分、BUT、SIT、中医证候评分、疗效判定	随机数字表	未知	高风险	1	/	/	/	/	/	/	/	/	/	/	/	/	/	/	/	/	/	/	/	/	/	/	/	/	/	/	/
65	/	/	1	/	揿针联合中药雾化熏蒸治疗干眼疗效观察	2023	1	/	/	60	/	揿针、疏络润目方煎剂中药雾化熏蒸	玻璃酸钠滴眼液	攒竹穴、太阳穴、四白	3周	1天1次	/	主观症状疗效、SIT、BUT、FL、疗效判定	随机数字表	未知	高风险	/	/	/	/	/	/	/	/	/	/	/	/	/	/	/	/	/	/	/	/	/	/	/	/	/	/	/	/
66	/	/	1	1	揿针治疗中度干眼“肝经郁热证”的临床研究	2023	2	/	肝经郁热证	72	72	揿针、玻璃酸钠滴眼液	玻璃酸钠滴眼液	：眼针八区八穴分区中的肝胆区、上焦区两穴治疗，均为纳入眼单侧取穴。	2周	1周3次	/	、OSDI评分、BUT、SIT、中医证候评分、疗效判定	未知	未知	高风险	/	/	/	/	/	/	/	/	/	/	/	/	/	/	/	/	/	/	/	/	/	/	/	/	/	/	/	/
67	/	/	/	1	清肝解郁针刺方联合玻璃酸钠滴眼液治疗肝经郁热型干眼的临床疗效观察	2020	2	/	肝经郁热证	68	/	玻璃酸钠滴眼液、针刺	玻璃酸钠滴眼液	行间、承泣、太溪、足三里、太阳、少商,	1个月	1周3次	/	BUT、泪河、中医证候评分	未知	未知	高风险	1	/	/	/	/	/	/	/	/	/	/	/	/	/	/	/	/	/	/	/	/	/	/	/	/	/	/	/
68	/	/	1	/	清润养目口服液治疗肝肾阴虚型干眼和缓解视疲劳多中心临床观察	2017	2	/	肝肾阴虚型	/	/	清润养目口服液、针刺	清润养目口服液组	睛明、攒竹、丝竹空、瞳子髎、太阳、合谷、足三里。	10天	1天1次	20-30min	视力、but、sit、cfs临床症状、疗效评定	未知	未知	高风险	高	/	/	/	/	/	/	/	/	/	/	/	/	/	/	/	/	/	/	/	/	/	/	/	/	/	/	/
69	/	/	1	/	热敏灸联合针刺治疗水样液缺乏性干眼症的临床观察	2018	2	水样液缺乏	肝肾阴虚型	48	96	热敏灸、针刺	玻璃酸钠滴眼液	太阳、印堂、百会、风池、大椎； 远端穴：肝俞、肾俞、命门、至阳、关元；	10周	1天1次	20-30min	SIT、BUT、FL、临床症状、疗效判定	未知	未知	高风险	/	/	/	/	/	/	/	/	/	/	/	/	/	/	/	/	/	/	/	/	/	/	/	/	/	/	/	/
70	/	/	1	1	热敏灸治疗干眼的疗效观察	2025	1	/	/	64	64	玻璃酸钠滴眼液、热敏灸	玻璃酸钠滴眼液	肾俞、肝俞、风池、四白、阳白	3周	1周3次	45min	SIT、BUT、FL、眼部症状评分、疗效判定	未知	未知	高风险	/	/	/	/	/	/	/	/	/	/	/	/	/	/	/	/	/	/	/	/	/	/	/	/	/	/	/	/
71	/	/	1	/	人工泪液联合局部针刺对水液不足型干眼症患者泪液分泌量影响的研究	2014	1	/	/	90	180	玻璃酸钠滴眼液、针刺	玻璃酸钠滴眼液	明、百会、攒竹、丝竹空、太阳、四白、风池	1个月	1天1次	30min	SIT、BUT、	未知	未知	高风险	/	/	/	/	/	/	/	/	/	/	/	/	/	/	/	/	/	/	/	/	/	/	/	/	/	/	/	/
72	/	/	1	/	人工泪液配合雷火灸及耳穴贴压治疗儿童干眼的临床观察	2020	1	儿童	/	116	332	聚乙烯醇滴眼液、雷火灸、耳穴贴压	聚乙烯醇滴眼液	睛明（双侧）、四白（双侧）、太阳穴（双侧）、攒竹（双侧）、鱼腰（双侧）、合谷（双侧）	2周	1天1次	20min	SIT、BUT、FL、泪河、疗效判定	随机数字表	未知	高风险	/	/	/	/	/	/	/	/	/	/	/	/	/	/	/	/	/	/	/	/	/	/	/	/	/	/	/	/
73	/	/	1	/	濡润神珠针刺法治疗干眼症的临床研究	2014	1	/	/	60	/	针刺	玻璃酸钠滴眼液	新明Ⅰ 、上健明、下睛明	4周	1周3次	30min	SIT、BUT、fl	随机数字表	未知	高风险	/	/	/	/	/	/	/	/	/	/	/	/	/	/	/	/	/	/	/	/	/	/	/	/	/	/	/	/
74	/	/	1	/	润目灵联合针刺治疗水样液缺乏性干眼的临床研究	2013	1	水样液缺乏	/	560	/	润目灵中药口服、针刺	泪然) 滴眼液	睛明、攒竹、丝竹空、瞳子髎、太阳和合谷	4周	1周3次	30min	SIT、BUT、fl、疗效判定	计算机区组随机	未知	高风险	/	/	/	/	/	/	/	/	/	/	/	/	/	/	/	/	/	/	/	/	/	/	/	/	/	/	/	/
75	/	/	1	/	润眼明目方熏蒸联合针刺治疗睑板腺功能障碍性干眼临床观察	2024	1	睑板腺功能障碍性	/	90	/	润眼明目方熏蒸、针刺	睑板腺按摩、玻璃酸钠滴眼液、左氧氟沙星滴眼液	睛明、太阳、上清明、攒竹、丝竹空、谿穴、合谷	4周	1周3次	30min	中医证候评分、fl、睑板腺分泌物性状评分（MGYSS）、睑缘异常评分（EMAS）、	随机数字表	未知	高风险	/	/	/	/	/	/	/	/	/	/	/	/	/	/	/	/	/	/	/	/	/	/	/	/	/	/	/	/
76	/	/	1	/	沙参麦冬汤加减方联合针刺治疗LASIK术后干眼症的疗效观察	2024	2	lasik术后	阴津不足型,	60	/	沙参麦冬汤加减方、针刺	聚乙二醇滴眼液	百会、风池、翳风、晴明、攒竹、鱼腰、丝竹空、太阳、四白、迎香、合谷	1个月	1天1次	30min	SIT、BUT、fl、疗效判定	未知	未知	高风险	/	/	/	/	/	/	/	/	/	/	/	/	/	/	/	/	/	/	/	/	/	/	/	/	/	/	/	/
77	/	/	1	1	升阳养血汤联合针刺及中药熏蒸治疗干眼病临床疗效观察	2018	1	/	/	80	/	升阳养血汤、针刺、中药熏蒸	聚乙烯醇滴眼液	太阳、承泣、合谷、四白、睛明	2周	1天1次	20min	NEI-VFQ-25、患者治疗满意度、SIT、BUT	随机数字表	未知	高风险	/	/	/	/	/	/	/	/	/	/	/	/	/	/	/	/	/	/	/	/	/	/	/	/	/	/	/	/
78	/	/	1	/	石氏针刺手法干预治疗肝肾阴虚型白涩病临床疗效观察	2016	1	/	肝肾阴虚型	108	/	针刺	玻璃酸钠滴眼液	睛明、球后,双侧三阴交、太溪	3周	1周3次	20min	主观症状评分、SIT、BUT	计算机分组	未知	高风险	/	/	/	/	/	/	/	/	/	/	/	/	/	/	/	/	/	/	/	/	/	/	/	/	/	/	/	/
79	/	/	1	1	匙圆针痧疗联合雷火灸对气虚血瘀型糖尿病干眼症患者症状改善的效果分析	2023	1	糖尿病	气虚血瘀型	120	/	匙圆针痧疗、雷火灸、中药熏眼	常规护理	睛明穴、攒竹穴、鱼腰穴、丝竹空穴、太阳穴、瞳子髎、四白	1周	1天1次	20min	理有效率、护理满意度、but	随机数字表	未知	高风险	/	/	/	/	/	/	/	/	/	/	/	/	/	/	/	/	/	/	/	/	/	/	/	/	/	/	/	/
80	/	/	1	/	疏肝调神针法治疗泪液分泌不足型干眼之肝经郁热证的临床观察	2023	1	泪液分泌不足	肝经郁热证	60	120	针刺	玻璃酸钠滴眼液	三阴交（双）、太冲（双）、四神聪、百会、风池、太阳、睛明、四白、攒竹、丝竹空	4周	1周5次	30min	sas、sds、but、sit	随机数字表	未知	高风险	/	/	/	/	/	/	/	/	/	/	/	/	/	/	/	/	/	/	/	/	/	/	/	/	/	/	/	/
81	/	/	1	/	疏肝养血润目针灸法对水样液缺乏性干眼症患者眼表炎症反应及泪膜稳定性的影响	2020	1	/	泪液分泌不足	84	/	聚乙烯醇滴眼液、针刺、艾灸	聚乙烯醇滴眼液	睛明、百会、太阳、攒竹、风池、四白	4周	1周3次	25min	主观症状积分、BUT、SIT、FL、IL-1、IL-6、-α(TNF-α)	未知	未知	高风险	/	/	/	/	/	/	/	/	/	/	/	/	/	/	/	/	/	/	/	/	/	/	/	/	/	/	/	/
82	/	/	1	1	疏肝养血润目针灸法治疗水样液缺乏性干眼的疗效观察	2024	1	/	泪液分泌不足、肝肾阴虚证	96	192	聚乙烯醇滴眼液、针刺、艾灸	聚乙烯醇滴眼液	睛明、百会、太阳、攒竹与风池为主穴，以肾俞、肝俞、太溪与太冲	4周	1周3次	30min	BUT、SIT、FL、IL-1、IL-6、mmp-9、中医证候评分	未知	未知	高风险	/	/	/	/	/	/	/	/	/	/	/	/	/	/	/	/	/	/	/	/	/	/	/	/	/	/	/	/
83	/	/	1	/	探讨干眼症通过人工泪液联合针灸治疗的临床疗效	2019	1	/	/	62	/	玻璃酸钠滴眼液、针刺	玻璃酸钠滴眼液	三阴交、太溪、太冲、风池、四白穴、瞳子髎、攒竹穴、睛明	4周	1天1次	10min	BUT、SIT、疗效评定	随机数字表	未知	高风险	/	/	/	/	/	/	/	/	/	/	/	/	/	/	/	/	/	/	/	/	/	/	/	/	/	/	/	/
84	/	/	1	/	特定穴针刺法治疗肝肾阴虚型干眼的临床观察	2018	2	/	肝肾阴虚证	60	120	针刺	玻璃酸钠滴眼液	：攒竹（双侧）、丝竹空（双侧）、四白（双侧）、 鱼腰（双侧），及常规配穴：合谷（双侧）、液门（双侧）、三阴交	3周	1天1次	30min	BUT、SIT、FL、疗效评定	随机数字表	未知	高风险	/	/	/	/	/	/	/	/	/	/	/	/	/	/	/	/	/	/	/	/	/	/	/	/	/	/	/	/
85	/	/	1	1	头体针治疗对干眼症患者泪膜的影响和疗效	2024	2	/	/	60	/	头针	玻璃酸钠滴眼液	睛明、攒竹、阳白、丝竹空、承泣、合谷、外关、中脘、天枢、气海、足三里、三阴交、光明、丰隆、太阳	1个月	1周5次	30min	NIBUT、泪河、llt、睑板腺缺失(MGL）、osdi	未知	未知	高风险	1	/	/	/	/	/	/	/	/	/	/	/	/	/	/	/	/	/	/	/	/	/	/	/	/	/	/	/
86	/	/	1	/	温针灸治疗干眼症临床观察	2018	1	/	/	56	112	温针灸	玻璃酸钠滴眼液	:睛明、攒竹、阳白、承泣、四白、太阳、丝竹空、风池、百会、合谷、曲池、足三里、三阴交、太冲、太溪。	1个月	隔日1次	20min	BUT、SIT、FL、疗效评定	未知	未知	高风险	/	/	/	/	/	/	/	/	/	/	/	/	/	/	/	/	/	/	/	/	/	/	/	/	/	/	/	/
87	/	/	1	/	心经原络配穴法针刺治疗在校大学生干眼症的临床疗效观察	2022	1	/	/	42	/	针刺、聚乙烯醇滴眼液	聚乙烯醇滴眼液	神门穴、支正	1个月	1天1次	30min	BUT、SIT、BUT、疗效评定	未知	不透光的密闭信封	高风险	/	/	/	/	/	/	/	/	/	/	/	/	/	/	/	/	/	/	/	/	/	/	/	/	/	/	/	/
88	/	/	1	/	眼三针透刺联合玻璃酸钠滴眼液治疗干眼：随机对照试验	2025	1	/	/	156	312	针刺、玻璃酸钠滴眼液	玻璃酸钠滴眼液	攒竹、丝竹空、四白及睛明	1个月	1天1次	30min	眼部主观症状评分、眼神经痛（NPSI-Eye）、osdi、BUT、SIT、fl、泪河、IL-6、-α(TNF-α)	随机数字表	未知	高风险	/	/	/	/	/	/	/	/	/	/	/	/	/	/	/	/	/	/	/	/	/	/	/	/	/	/	/	/
89	/	/	1	/	眼针联合常规针刺治疗肝肾阴虚型干眼临床观察	2019	1	/	肝肾阴虚型	90	/	眼针、针刺	玻璃酸钠滴眼液	睛明、攒竹、承泣、风池、合谷、三阴交、足三里、光明	3周	1天1次	30min	主观症状评分、BUT、SIT、fl、	随机数字表	未知	高风险	/	/	/	/	/	/	/	/	/	/	/	/	/	/	/	/	/	/	/	/	/	/	/	/	/	/	/	/
90	/	/	1	1	眼针联合人工泪液治疗干眼症60例临床观察	2014	2	/	/	60	120	眼针	玻璃酸钠滴眼液	双侧肝、胆区穴，双侧肾区穴，双侧脾、胃区穴，上焦区穴。	3周	1天1次	20min	疗效评定、BUT、SIT、心理评估	随机数字表	未知	高风险	/	/	/	/	/	/	/	/	/	/	/	/	/	/	/	/	/	/	/	/	/	/	/	/	/	/	/	/
91	/	/	1	1	眼针疗法对肝肾阴虚型干眼症的临床疗效观察	2024	2	/	肝肾阴虚型	60	/	眼针	玻璃酸钠滴眼液	/	2周	1周5次	20min	中医证候积分、BUT、SIT、fl、疗效评定	随机数字表	未知	高风险	/	/	/	/	/	/	/	/	/	/	/	/	/	/	/	/	/	/	/	/	/	/	/	/	/	/	/	/
92	/	/	1	/	眼周穴位针刺治疗干眼症的临床研究	2018	1	/	/	80	/	针刺	玻璃酸钠滴眼液	睛明、攒竹、丝竹空、四白、承泣、瞳子髎、鱼腰	1个月	1周4次	15-20min	、BUT、SIT、fl、疗效评定、症状积分评定	随机数字表	未知	高风险	/	/	/	/	/	/	/	/	/	/	/	/	/	/	/	/	/	/	/	/	/	/	/	/	/	/	/	/
93	/	/	1	/	眼周针刺对干眼患者泪液流量及泪膜的影响	2011	1	/	/	106	212	针刺	泪然滴眼液	睛明、攒竹、丝竹空、瞳子髎	1个月	1周6次	30min	BUT、SIT、fl	未知	未知	高风险	/	/	/	/	/	/	/	/	/	/	/	/	/	/	/	/	/	/	/	/	/	/	/	/	/	/	/	/
94	/	/	1	/	眼周针刺联合中药熏蒸治疗干眼临床观察	2021	1	/	/	60	120	针刺、中药熏蒸	玻璃酸钠滴眼液	睛明、攒竹、丝竹空、瞳子髎、四白、太阳	1个月	1天1次	30min	BUT、SIT、效评定、	随机数字表	未知	高风险	/	/	/	/	/	/	/	/	/	/	/	/	/	/	/	/	/	/	/	/	/	/	/	/	/	/	/	/
95	/	/	1	/	眼周针刺治疗干眼症的疗效观察	2010	1	/	/	56	/	针刺	泪然	睛明、攒竹、丝竹空、瞳子髎、太阳。	1个月	1周6次	30min	眼部症状积分评定、sit、fl	未知	未知	高风险	/	/	/	/	/	/	/	/	/	/	/	/	/	/	/	/	/	/	/	/	/	/	/	/	/	/	/	/
96	/	/	1	/	眼周针刺治疗干眼症疗效观察	2015	1	/	/	24	/	针刺	泪然	睛明、攒竹、丝竹空、瞳子髎、太阳	1个月	1周6次	30min	sit、fl、but	未知	未知	高风险	/	/	/	/	/	/	/	/	/	/	/	/	/	/	/	/	/	/	/	/	/	/	/	/	/	/	/	/
97	/	/	1	/	养血润目法治疗干眼症的临床观察	2006	1	/	/	51	102	针刺、雷火灸、耳穴贴压	泪然	百会、睛明、攒竹、太阳、四白、风池、合谷、足三里、三阴交、太溪、太冲	10天	1天1次	20min	but、sit、疗效评定	就诊日期的单双日	未知	高风险	/	/	/	/	/	/	/	/	/	/	/	/	/	/	/	/	/	/	/	/	/	/	/	/	/	/	/	/
98	/	/	1	1	养阴清肺汤联合针刺治疗干眼症的临床疗效研究	2024	1	/	/	300	/	养阴清肺汤、针刺	玻璃酸钠滴眼液	四神聪、印堂、神庭、中脘、太阳（双）、三阴交（双）、内关（双）、攒竹、睛明、阳白	1个月	1周4次	30min	sit、fl、but、中医证候积分、疗效评定	随机数字表	未知	高风险	/	/	/	/	/	/	/	/	/	/	/	/	/	/	/	/	/	/	/	/	/	/	/	/	/	/	/	/
99	/	/	1	/	养阴润目汤结合针刺治疗干眼症的疗效观察	2015	1	/	/	60	/	养阴清肺汤、针刺	聚乙二醇滴眼液	百会、睛明、攒竹、鱼腰、丝竹空、太阳、风池、四白;配穴:合谷、瞳子髎、阳白、足三里、三阴交	8周	1天1次	30min	sit、fl、but、疗效评定	就诊顺序	未知	高风险	/	/	/	/	/	/	/	/	/	/	/	/	/	/	/	/	/	/	/	/	/	/	/	/	/	/	/	/
100	/	/	1	/	养阴生津法结合针刺治疗近视激光术后干眼症的临床效果研究	2022	1	lasik术后	/	60	/	养阴清肺汤、针刺	玻璃酸钠滴眼液	攒竹、丝竹空、承泣、四白；配伍双侧光明、复溜、阴陵泉、大敦	3周	1周3次	30min	sit、fl、but	随机数字表	未知	高风险	/	/	/	/	/	/	/	/	/	/	/	/	/	/	/	/	/	/	/	/	/	/	/	/	/	/	/	/
101	/	/	1	1	养阴生津宣肺汤结合雷火灸治疗干眼症临床疗效及安全性研究	2020	1	/	/	96	/	雷火灸、养阴清肺汤、	(Alcon Laboratories,Inc;H20090769)、托百士滴眼液(s.a. Alcon-Couvreur n.v.(比利时爱尔康);	晴明、印堂、鱼腰、攒竹、四白穴	4周	1天1次	30min	SF-36、满意率调查、匹兹堡睡眠指数量表评估标准、sit、fl、but、中医症状评分	随机数字表	未知	高风险	/	/	/	/	/	/	/	/	/	/	/	/	/	/	/	/	/	/	/	/	/	/	/	/	/	/	/	/
102	/	/	1	1	养阴生津宣肺汤联合针刺治疗干眼症35例	2022	1	/	/	70	/	养阴清肺汤、针刺	玻璃酸钠滴眼液	四神聪、印堂、神庭、中脘、太阳（双）、三阴交（双）、内关（双）、攒竹、睛明、阳白	4周	1天1次	30min	中医症状评分、but、sas、sds、疗效评定	随机数字表	未知	高风险	/	/	/	/	/	/	/	/	/	/	/	/	/	/	/	/	/	/	/	/	/	/	/	/	/	/	/	/
103	/	/	1	/	银花清毒汤结合针刺治疗MGD所致干眼临床效果观察	2024	1	睑板腺 功能障碍性	/	100	/	银花清毒汤、针刺	睑板腺按摩、玻璃酸钠滴眼液	上睛明、承泣、鱼腰、攒竹、阳白、丝竹空、 太阳	4周	1天1次	10min	NEI-VFQ-25、IL-10、IL-13、osdi、sit、fl、but	随机数字表	未知	高风险	/	/	/	/	/	/	/	/	/	/	/	/	/	/	/	/	/	/	/	/	/	/	/	/	/	/	/	/
104	/	/	1	1	运动灸法治疗气阴两虚型干眼的临床观察	2023	2	/	气阴两虚型	66	/	运动灸法	玻璃酸钠滴眼液	睛明 （ 双侧） 、 四白 （ 双侧） 、 丝竹空 （ 双侧） 、 阳白 （ 双侧） 、 气海、 三阴交	4周	1周6次	30min	osdi、中医症状评分、sit、fbut	未知	未知	高风险	1	/	/	/	/	/	/	/	/	/	/	/	/	/	/	/	/	/	/	/	/	/	/	/	/	/	/	/
105	/	/	1	/	针刺、眼部熏蒸联合玻璃酸钠治疗干眼症临床观察	2021	1	/	肝肾亏虚证	118	/	针刺、中药眼部熏蒸	玻璃酸钠滴眼液	百会、上明、睛明、鱼腰、太冲、合谷、球后、照海、三阴交，配穴：脾胃虚弱甚者，加脾俞、足三里，肝肾阴虚甚者，加太溪、肝俞、肾俞	4周	1周3次	30min	osdi、中医症状评分、sit、but、NEI-VFQ-25、fl、TNF-α、ICAM-1、IL-8	未知	未知	高风险	/	/	/	/	/	/	/	/	/	/	/	/	/	/	/	/	/	/	/	/	/	/	/	/	/	/	/	/
106	/	/	1	/	针刺、中药熏眼联合五行音乐疗法用于肺阴不足型干眼症的效果及对泪液炎症因子的影响	2024	1	/	肺阴不足型	60	/	针刺、中药熏眼、五行音乐疗法	玻璃酸钠滴眼液	百会、双侧太阳	4周	1天1次	30min	sit、fl、but、(IL)-6、-α(TNF-α)、IL-1β、osdi	随机数字表	未知	高风险	/	/	/	/	/	/	/	/	/	/	/	/	/	/	/	/	/	/	/	/	/	/	/	/	/	/	/	/
107	/	/	1	1	针刺辨证治疗中重度干眼的临床疗效观察	2020	2	/	/	51	/	针刺	玻璃酸钠滴眼液	攒竹、太阳、四白、阳白、合谷、足三里、三阴交、阴陵泉	3周	1天1次	30min	osdi、中医症状评分、sit、but、fl、泪河	未知	未知	高风险	1	/	/	/	/	/	/	/	/	/	/	/	/	/	/	/	/	/	/	/	/	/	/	/	/	/	/	/
108	/	/	1	/	针刺蝶腭神经节治疗肝肾阴虚型干眼症临床观察	2019	1	/	肝肾阴虚型	40	/	针刺	玻璃酸钠滴眼液	睛明、攒竹、承泣、风池、合谷、太冲、太溪、肾俞、肝俞、光明	3周	1周3次	/	症状评分、疗效评价	随机数字表	未知	高风险	/	/	/	/	/	/	/	/	/	/	/	/	/	/	/	/	/	/	/	/	/	/	/	/	/	/	/	/
109	/	/	1	/	针刺对分泌不足型干眼（肝肾不足证）泪液分泌的影响	2022	2	/	肝肾阴虚型	54	108	针刺	中药口服	少泽（双）、睛明（双）、攒竹（双）、内关（双）、三阴交 （双）、风池（双）、行间穴（双）、百会、印堂、承泣（	2周	1天1次	30min	sit、but、fl、主观症状评分、疗效评价标准	未知	未知	高风险	/	/	/	/	/	/	/	/	/	/	/	/	/	/	/	/	/	/	/	/	/	/	/	/	/	/	/	/
110	/	/	1	/	针刺对干眼症患者泪膜的影响	2004	2	/	/	200	/	针刺	泪然	四白、迎香、曲池、合谷、三阴交和四白、血海、阴陵泉、足三里、三阴交、照海	4周	1周3次	20-25min	sit、but、fl、	未知	未知	高风险	/	/	/	/	/	/	/	/	/	/	/	/	/	/	/	/	/	/	/	/	/	/	/	/	/	/	/	/
111	/	/	/	/	针刺对干眼症患者泪液中乳铁蛋白及泪液分泌影响的随机对照试验	2012	1	/	/	65	65	针刺	泪然	百会、睛明、承泣、太阳、丝竹空、合谷、足三里	3周	1周3次	25min	sit、but、fl、	未知	未知	高风险	/	/	/	/	/	/	/	/	/	/	/	/	/	/	/	/	/	/	/	/	/	/	/	/	/	/	/	/
112	/	/	1	/	针刺对干眼症血清中炎症因子影响的随机对照试验	2019	1	/	/	120	/	针刺	泪然	睛明、太阳、攒竹、丝竹空、瞳子髎	3周	1周3次	25min	TGF-β、TNF-α、IL-1、sit、but、乳铁蛋白、疗效评价	随机数字表	未知	高风险	/	/	/	/	/	/	/	/	/	/	/	/	/	/	/	/	/	/	/	/	/	/	/	/	/	/	/	/
113	/	/	1	/	针刺法联合养阴润目汤治疗肝肾阴虚型干眼症30例临床观察	2015	1	/	肝肾阴虚型	60	/	养阴润目汤、针刺	羟糖甘滴眼液	睛明、攒竹、阳白、太阳、丝竹空为主穴,配以三阴交、肾俞、肝俞	3周	1周3次	30min	sit、but、疗效评价	未知	未知	高风险	/	/	/	/	/	/	/	/	/	/	/	/	/	/	/	/	/	/	/	/	/	/	/	/	/	/	/	/
114	/	/	1	/	针刺及中药熏眼联合五音疗法治疗肺阴不足型干眼症的临床效果分析	2024	1	/	肺阴不足型	60	/	针刺、养阴清肺汤熏眼、五音疗法	玻璃酸钠滴眼液	百会穴、双侧太阳	4周	1天1次	30min	中医症状评分、sit、but、疗效评价	随机数字表	未知	高风险	/	/	/	/	/	/	/	/	/	/	/	/	/	/	/	/	/	/	/	/	/	/	/	/	/	/	/	/
115	/	/	1	1	针刺结合核桃皮眼镜灸治疗水液缺乏性干眼症的临床研究	2015	2	水液缺乏性	/	18	36	针刺、核桃皮眼镜灸	玻璃酸钠滴眼液	攒竹、 鱼腰、 太阳、 四白、 风池、 光明。	2周	1周4次	30min	眼部症状评分、sit、but、疗效评价	未知	未知	高风险	1	/	/	/	/	/	/	/	/	/	/	/	/	/	/	/	/	/	/	/	/	/	/	/	/	/	/	/
116	/	/	1	/	：针刺结合聚乙烯醇治疗干眼症临床观察	2025	1	/	/	92	/	聚乙烯醇滴眼液、针刺	聚乙烯醇滴眼液	丝竹空、太阳、睛明穴、攒竹、三阴交	4周	1天1次	30min	IL-6、TNF-α、Interleukin-1β,IL-1β	未知	未知	高风险	/	/	/	/	/	/	/	/	/	/	/	/	/	/	/	/	/	/	/	/	/	/	/	/	/	/	/	/
117	/	/	1	/	针刺结合雷火灸治疗水样液缺乏性干眼症临床观察	2014	2	水液缺乏性	/	72	144	雷火灸15min、针刺	泪然	百会、 睛明、 攒竹、 太阳、 四白、 风池。	8周	1周3次	25min	sit、but、fl、眼部症状评分	随机数字表	未知	高风险	/	/	/	/	/	/	/	/	/	/	/	/	/	/	/	/	/	/	/	/	/	/	/	/	/	/	/	/
118	/	/	1	/	针刺结合杞菊地黄丸治疗干眼综合征的临床效果	2021	1	/	/	80	/	针刺、杞菊地黄丸口服	玻璃酸钠滴眼液	睛明、丝竹空、攒竹、太阳、风池、四白，太冲、合谷、三阴交	4周	1天1次	30min	干眼证候积分、临床疗效、but	就诊顺序	未知	高风险	/	/	/	/	/	/	/	/	/	/	/	/	/	/	/	/	/	/	/	/	/	/	/	/	/	/	/	/
119	/	/	1	/	针刺结合人工泪液治疗LASIK术后干眼症28例临床观察	2014	1	LASIK术后	/	/	/	针刺、泪然、羟糖甘滴眼液	泪然、羟糖甘滴眼液	瞳子髎、睛明、迎香、攒竹、四白、太阳, 配穴取三阴交、太溪、足三里、血海	10天	1天1次	/	sit、but、fl、临床疗效、	随机数字表	未知	高风险	/	/	/	/	/	/	/	/	/	/	/	/	/	/	/	/	/	/	/	/	/	/	/	/	/	/	/	/
120	/	/	1	1	针刺结合人工泪液治疗干眼近远期的疗效观察	2015	2	/	/	111	/	针刺、右旋糖酐羟丙钾纤维素滴眼液	右旋糖酐羟丙钾纤维素滴眼液	睛明、 攒竹、 丝竹空、 瞳子膠、 太阳、 四白、合谷、 太冲、 Ｈ阴交	4周	1周3次	30min	sit、but、fl、临床疗效、	未知	未知	高风险	1	/	/	/	/	/	/	/	/	/	/	/	/	/	/	/	/	/	/	/	/	/	/	/	/	/	/	/
121	/	/	1	/	针刺结合行间放血治疗肝经郁热型干眼的临床疗效观察	2022	2	/	肝经郁热	64	128	针刺、放血治疗	轻糖苷滴眼液	睛明、三阴交	4周	1周3次	30min	中医症状积分、 ＯＳＤＩ 评分， ＳＩＴ、 ＦＢＵＴ	未知	未知	高风险	1	/	/	/	/	/	/	/	/	/	/	/	/	/	/	/	/	/	/	/	/	/	/	/	/	/	/	/
122	/	/	1	1	针刺结合穴位注射治疗干眼症的临床疗效观察	2020	2	/	/	72	/	针刺、穴位注射	人工泪液	合谷、足三里、照海、三阴交、太溪、太冲	4周	1周2次	20min	中医症状积分、 ＯＳＤＩ 评分， ＳＩＴ、 ＦＢＵＴ	未知	未知	高风险	/	/	/	/	/	/	/	/	/	/	/	/	/	/	/	/	/	/	/	/	/	/	/	/	/	/	/	/
123	/	/	1	/	针刺联合玻璃酸钠滴眼液治疗肺阴不足型干眼的临床效果	2024	1	/	/	58	/	针刺、玻璃酸钠滴眼液	玻璃酸钠滴眼液	攒竹、太阳、鱼腰、睛明、四白、太渊、尺泽、列缺、合谷、足三里、三阴交、太冲	4周	1周3次	20min	osdi、中医症状评分、sit、but、fl、疗效评价	未知	未知	高风险	/	/	/	/	/	/	/	/	/	/	/	/	/	/	/	/	/	/	/	/	/	/	/	/	/	/	/	/
124	/	/	1	/	针刺联合玻璃酸钠滴眼液治疗绝经后干眼临床疗效及其对泪液中乳铁蛋白水平的影响	2019	1	围绝经期干眼	/	80	/	针刺、玻璃酸钠滴眼液	玻璃酸钠滴眼液	攒竹、睛明、承泣、四白、太阳、曲池、合谷、三阴交;肝肾阴虚加肝俞、肾俞,	4周	1天1次	20min	sit、but、osdi、 泪液乳铁蛋白水平、疗效评价	入院顺序	未知	高风险	/	/	/	/	/	/	/	/	/	/	/	/	/	/	/	/	/	/	/	/	/	/	/	/	/	/	/	/
125	/	/	1	1	针刺联合柴冬润目汤治疗干眼肝郁阴虚证的临床研究	2023	2	/	/	60	120	针刺、柴冬润目汤	玻璃酸钠滴眼液	：睛明、攒竹、丝竹空、承泣、太阳，远端穴：合谷、太 冲、三阴交	4周	1周3次	25min	中医症状评分、最佳矫正视力（BCVA）、sit、but、osdi、	未知	未知	高风险	1	/	/	/	/	/	/	/	/	/	/	/	/	/	/	/	/	/	/	/	/	/	/	/	/	/	/	/
126	/	/	1	/	针刺联合超声雾化治疗干眼症50例临床观察	2015	1	/	/	150	/	针刺、超声雾化	玻璃酸钠滴眼液	攒竹、太阳、承泣、鱼腰、丝竹空、合谷、三阴交、风池,百会	4周	1天1次	30min	sit、but、fl、疗效评价、干眼症临床症状积分	未知	未知	高风险	/	/	/	/	/	/	/	/	/	/	/	/	/	/	/	/	/	/	/	/	/	/	/	/	/	/	/	/
127	/	/	1	/	针刺联合滴眼液外用治疗肝肾阴虚型干眼临床观察	2021	1	/	肝肾阴虚型	80	/	玻璃酸钠滴眼液、针刺	玻璃酸钠滴眼液	睛明穴、攒竹穴、太阳穴、丝竹空穴、瞳子髎穴和承泣穴，全身风池穴 、曲池穴、光明穴、合谷穴、足三里穴和三阴交	4周	1天1次	30min	but、泪河、疗效评价	未知	未知	高风险	/	/	/	/	/	/	/	/	/	/	/	/	/	/	/	/	/	/	/	/	/	/	/	/	/	/	/	/
128	/	/	1	/	针刺联合雷火灸治疗睑板腺功能障碍型干眼临床观察	2024	1	睑板腺 功能障碍性	/	60	/	针刺、雷火灸30min	玻璃酸钠滴眼液、睑板腺按摩	晴明、攒竹、鱼腰、丝竹空、太阳、承泣	4周	1天1次	30min	睑板腺脂质、sit、but、fl、osdi	未知	未知	高风险	/	/	/	/	/	/	/	/	/	/	/	/	/	/	/	/	/	/	/	/	/	/	/	/	/	/	/	/
129	/	/	1	/	针刺联合泪然滴眼液治疗干眼症临床研究	2019	1	/	/	80	/	泪然、针刺	泪然	丝竹空、太阳、睛明、百会、攒竹、风池、合谷、承泣、太冲	8周	1周3次	30min	疗效评价、sit、but	未知	未知	高风险	/	/	/	/	/	/	/	/	/	/	/	/	/	/	/	/	/	/	/	/	/	/	/	/	/	/	/	/
130	/	/	1	/	针刺联合明目地黄丸对干眼症患者眼表功能、生活质量和血清炎症因子的影响	2021	1	/	/	84	/	明目地黄丸、针刺、玻璃酸钠滴眼液	玻璃酸钠滴眼液	丝竹空、睛明、攒竹、太阳、瞳子髎	8周	1周3次	30min	/	随机数字表	未知	高风险	/	/	/	/	/	/	/	/	/	/	/	/	/	/	/	/	/	/	/	/	/	/	/	/	/	/	/	/
131	/	/	1	/	针刺联合皮肤埋针治疗肝肾阴虚型干眼的临床疗效观察研究	2018	2	/	肝肾阴虚	92	184	针刺、埋针	玻璃酸钠滴眼液	球后、承泣、攒竹、睛明、阳白、四白，百会、 四神聪、风池。	4周	1天1次	30min	干眼患者主观症状评分、sit、but、fl、	随机数字表	未知	高风险	1	/	/	/	/	/	/	/	/	/	/	/	/	/	/	/	/	/	/	/	/	/	/	/	/	/	/	/
132	/	/	1	1	针刺联合杞菊地黄丸治疗肝肾亏虚型干眼症49例临床观察	2017	1	/	肝肾阴虚	90	/	针刺、杞菊地黄丸	右旋糖酐羟丙甲纤维素滴眼液	睛明、承泣、攒竹、丝竹空、四白、足三里、三阴交、神阙、中脘、气海、关元、膏肓、天枢、章门	8周	1周3次	30min	sit、but、fl、	未知	未知	高风险	/	/	/	/	/	/	/	/	/	/	/	/	/	/	/	/	/	/	/	/	/	/	/	/	/	/	/	/
133	/	/	1	1	针刺联合人工泪液治疗干眼性视疲劳临床研究	2022	1	/	/	60	/	针刺、羧甲基纤维素钠滴眼液（Allergan Pharmaceuticals lreland	羧甲基纤维素钠滴眼液（Allergan Pharmaceuticals lreland	瞳子髎、攒竹、丝竹空、太阳、睛明、四白	10天	1周2次	30min	视疲劳检测、临床症状积分、sit、but、cfs、	随机数字表	未知	高风险	/	/	/	/	/	/	/	/	/	/	/	/	/	/	/	/	/	/	/	/	/	/	/	/	/	/	/	/
134	/	/	1	1	针刺联合人工泪液治疗干眼症的临床疗效观察	2022	2	/	肺阴不足型	90	180	针刺	玻璃酸钠滴眼液	上睛明穴、丝竹空穴、太阳穴、阳白穴、鱼腰穴、承泣穴、印堂穴、 百会穴、风池穴、天柱穴、养老穴、光明穴。肺阴不足型配穴：鱼际穴、复溜穴、尺泽 穴、行间穴、列缺穴、合谷穴	5周	1周5次	30min	眼部症状体征积分、BUT、SIt、FL	未知	未知	高风险	1	/	/	/	/	/	/	/	/	/	/	/	/	/	/	/	/	/	/	/	/	/	/	/	/	/	/	/
135	/	/	1	/	针刺联合人工泪液治疗准分子激光角膜原位磨镶术后干眼症24例	2016	1	LASIK术后	/	48	96	针刺、玻璃酸钠滴眼液	玻璃酸钠滴眼液	睛明、攒竹、丝竹空、太阳;体针取合谷、尺泽、三阴交、血海	2周	1周6次	30min	BUT、SIT、FL、疗效评定	未知	未知	高风险	/	/	/	/	/	/	/	/	/	/	/	/	/	/	/	/	/	/	/	/	/	/	/	/	/	/	/	/
136	/	/	1	/	针刺联合穴位按摩对干眼症的影响	2024	1	/	/	84	/	针刺、玻璃酸钠滴眼液、穴位按摩	玻璃酸钠滴眼液	攒竹、丝竹空、太阳、晴明、鱼腰、神庭、承泣、三阴交、太冲、合谷、阴陵泉	4周	1周2次	20min	BUT、SIT、FL、疗效评定、osdi	未知	未知	高风险	/	/	/	/	/	/	/	/	/	/	/	/	/	/	/	/	/	/	/	/	/	/	/	/	/	/	/	/
137	/	/	1	/	针刺联合一指禅治疗干眼症临床研究	2020	1	/	/	60	/	针刺、一指禅	玻璃酸钠滴眼液	攒竹、瞳子髎、承泣、风池、合谷	4周	1周5次	30min	BUT、SIT、疗效评定、	就诊的先后次序	未知	高风险	/	/	/	/	/	/	/	/	/	/	/	/	/	/	/	/	/	/	/	/	/	/	/	/	/	/	/	/
138	/	/	1	1	针刺联合中药超声雾化治疗肝肾阴虚型干眼的临床研究	2024	2	/	/	90	/	针刺、超声雾化	玻璃酸钠滴眼液	：百会、攒竹、丝竹空、瞳子髎、太阳、四白、合谷、太冲、三阴交、 太溪	4周	1周5次	30min	、BUT、SIT、fl、疗效评定、症状积分评定	未知	未知	高风险	/	/	/	/	/	/	/	/	/	/	/	/	/	/	/	/	/	/	/	/	/	/	/	/	/	/	/	/
139	/	/	1	/	针刺联合中药离子导入治疗干眼症的临床研究	2021	1	/	/	120	/	针刺、中药离子导入	玻璃酸钠滴眼液	太冲(提插捻转泻法)、太溪(提插捻转补法)、三阴交(提插捻转补法)、光明	4周	/	30min	临床症状评分、视功能评分、SIT、BUT、FL	未知	未知	高风险	/	/	/	/	/	/	/	/	/	/	/	/	/	/	/	/	/	/	/	/	/	/	/	/	/	/	/	/
140	/	/	1	/	针刺联合中药离子导入治疗干眼症临床研究	2020	1	/	/	120	/	。针刺、中药离子导入	玻璃酸钠滴眼液	：攒竹、鱼腰、丝竹空、瞳子髎、 睛明、四白、三阴交、光明、太溪、太冲	4周	1周3次	20min	、BUT、SIT、fl、疗效评定、症状积分评定	随机数字表	未知	高风险	/	/	/	/	/	/	/	/	/	/	/	/	/	/	/	/	/	/	/	/	/	/	/	/	/	/	/	/
141	/	/	1	/	针刺联合中药凉雾熏眼治疗中重度干眼症的疗效观察	2019	1	/	/	60	/	针刺+中药凉雾熏眼、聚乙二醇滴眼液	聚乙二醇滴眼液	下睛明穴、上睛明穴、风池穴	12天	1天1次	30min	BUT、SIT、疗效评定	治疗措施	未知	高风险	/	/	/	/	/	/	/	/	/	/	/	/	/	/	/	/	/	/	/	/	/	/	/	/	/	/	/	/
142	/	/	1	/	针刺联合中药熏蒸治疗干眼症的临床观察	2020	1	/	/	80	/	针刺联合中药熏蒸	玻璃酸钠滴眼液	睛明、攒竹、丝竹空、四白、承泣；(2)远端取穴：合谷、足三里、三阴交、太冲	4周	1天1次	30min	/	随机数字表	未知	高风险	/	/	/	/	/	/	/	/	/	/	/	/	/	/	/	/	/	/	/	/	/	/	/	/	/	/	/	/
143	/	/	1	1	针刺内睛明穴治疗干眼74例随机对照试验	2020	2	/	/	74	74	针刺	玻璃酸钠滴眼液	内睛明	4周	1周3次	10min	vas、osdi、sit、but、fl、安全、） 接受性评价	未知	未知	高风险	1	/	/	/	/	/	/	/	/	/	/	/	/	/	/	/	/	/	/	/	/	/	/	/	/	/	/	/
144	/	/	1	/	针刺配合中药辨证论治干眼症的临床观察	2014	1	/	肺阴亏虚型	78	/	针刺、中药口服	泪然	精明、攒竹、四白、丝竹空、百会、风池;远端取肺腧、合谷、太溪	3周	1天1次	/	疗效判定	就诊的先后次序	未知	高风险	/	/	/	/	/	/	/	/	/	/	/	/	/	/	/	/	/	/	/	/	/	/	/	/	/	/	/	/
145	/	/	1	/	针刺配合中药及人工泪液治疗肝肾阴亏型泪液缺乏性干眼症的疗效观察	2019	1	/	肝肾阴亏	80	/	滋阴补肾汤、针刺	玻璃酸钠滴眼液	百会、睛明、攒竹、丝竹空、瞳子髎、太阳、承泣;远端取穴取合谷、养老、足三里、三阴交	4周	1周3次	30min	视力、sit、BUT、fl、中医证候、眼部症状评分	就诊的先后次序	未知	高风险	/	/	/	/	/	/	/	/	/	/	/	/	/	/	/	/	/	/	/	/	/	/	/	/	/	/	/	/
146	/	/	1	/	针刺配合中药离子导入治疗干眼症疗效观察	2017	1	/	/	62	/	针刺联合中药离子导入	聚乙烯醇滴眼	攒竹、睛明、瞳子髎、承泣、太溪、太冲	4周	1周3次	30min	sit、but、疗效评价、临床症状评分	就诊的先后次序	未知	高风险	/	/	/	/	/	/	/	/	/	/	/	/	/	/	/	/	/	/	/	/	/	/	/	/	/	/	/	/
147	/	/	1	/	针刺配合中药雾化治疗干眼症的疗效评价	2015	1	/	/	100	/	针刺、超声雾化	/	/	/	/	/	/	未知	未知	高风险	/	/	/	/	/	/	/	/	/	/	/	/	/	/	/	/	/	/	/	/	/	/	/	/	/	/	/	/
148	/	/	1	/	针刺配合中药雾化治疗干眼症疗效观察	2012	1	/	肝肾阴亏型、泪液分泌不足	90	180	针刺、超声雾化	玻璃酸钠滴眼液	承泣、攒竹、睛明、瞳子髎;配穴取风池、肝俞、肾俞、太溪。针刺承泣	12周	1周3次	30min	sit、but、疗效判定	就诊的先后次序	未知	高风险	/	/	/	/	/	/	/	/	/	/	/	/	/	/	/	/	/	/	/	/	/	/	/	/	/	/	/	/
149	/	/	1	/	针刺配合中药穴位敷贴辅助治疗干眼症的疗效观察	2014	1	/	/	60	/	针刺、穴位敷贴	静脉点滴活血、营养针剂	百会、睛明、攒竹、太阳、四白、风池、合谷、足三里、三阴交、太溪、太冲	3周	1天1次	30min	疗效判定	未知	未知	高风险	/	/	/	/	/	/	/	/	/	/	/	/	/	/	/	/	/	/	/	/	/	/	/	/	/	/	/	/
150	/	/	1	/	针刺上健明和下睛明两穴联合滴眼液治疗干眼症的效果分析	2023	1	/	/	60	96	针刺、玻璃酸钠滴眼液	玻璃酸钠滴眼液	上健明和下睛明	4周	1周3次	30min	SIT、BUT、osdi、临床症状、疗效判定	随机数字表	未知	高风险	/	/	/	/	/	/	/	/	/	/	/	/	/	/	/	/	/	/	/	/	/	/	/	/	/	/	/	/
151	/	/	1	1	针刺双穴治疗干眼症的临床观察	2022	2	/	/	72	144	针刺、玻璃酸钠滴眼液	玻璃酸钠滴眼液	睛明穴、后溪穴	3周	1天1次	30min	SIT、BUT、FL、临床症状、疗效判定	未知	未知	高风险	1	/	/	/	/	/	/	/	/	/	/	/	/	/	/	/	/	/	/	/	/	/	/	/	/	/	/	/
152	/	/	1	/	针刺五输穴配合玻璃酸钠滴眼液治疗肺阴不足型干眼症的临床研究	2017	2	/	肺阴不足型干	64	/	针刺、玻璃酸钠滴眼液	玻璃酸钠滴眼液	太渊、太白，太阳、阳白、攒竹、四白，人中，百会穴、 太冲。	4周	/	/	SIT、FL、临床症状、疗效判定	未知	未知	高风险	/	/	/	/	/	/	/	/	/	/	/	/	/	/	/	/	/	/	/	/	/	/	/	/	/	/	/	/
153	/	/	1	1	针刺眼周穴联合新明Ⅰ穴治疗干眼的临床疗效观察	2021	1	/	/	60	/	针刺	泪然	太阳、睛明、攒竹、丝竹空、瞳子髎	4周	1周3次	30min	干眼症状积分、VAS、SⅠT、BUT、CFS)、临床疗效	未知	未知	高风险	1	/	/	/	/	/	/	/	/	/	/	/	/	/	/	/	/	/	/	/	/	/	/	/	/	/	/	/
154	/	/	1	/	针刺眼周穴位结合五脏俞皮内针治疗眼干燥症临床研究	2022	1	/	/	60	/	针刺、五脏俞皮内针	聚乙烯醇滴眼、超声雾化	竹、睛明、丝竹空、太阳、风池。	4周	1天1次	30min	临床症状、vas、cfs、视力、but、sit、疗效评价	随机数字表	未知	高风险	/	/	/	/	/	/	/	/	/	/	/	/	/	/	/	/	/	/	/	/	/	/	/	/	/	/	/	/
155	/	/	1	/	针刺与养阴生津宣肺汤治疗干眼症患者的临床效果及对中医症候积分影响	2024	1	/	/	110	/	针刺、养阴生津宣肺汤	/	太阳穴、攒竹穴、晴明穴、肝腧穴、太冲穴、肝腧穴、肾俞穴、三阴针穴	4周	1天1次	30min	疗效评价、sit、but、中医证候、sas	随机数字表	未知	高风险	/	/	/	/	/	/	/	/	/	/	/	/	/	/	/	/	/	/	/	/	/	/	/	/	/	/	/	/
156	/	/	1	/	针刺原穴联合人工泪液治疗干眼症40例临床观察	2022	1	/	/	80	/	重组牛碱性成纤维细胞生长因子滴眼液、针刺	重组牛碱性成纤维细胞生长因子滴眼液	太渊、大陵、神门、太冲、太溪、合谷、太白、丘墟、冲阳、阳池、京骨、腕骨	4周	1天1次	20-30min	中医证候、osdi、but、sit、fl	未知	未知	高风险	/	/	/	/	/	/	/	/	/	/	/	/	/	/	/	/	/	/	/	/	/	/	/	/	/	/	/	/
157	/	/	1	/	针刺治疗对干眼视觉对比敏感度影响的临床研究	2014	1	/	/	100	/	针刺	聚乙烯醇滴眼	睛明、承泣、上明、攒竹、合谷	3周	1天1次	30min	视觉对比敏感度、but、sit、临床疗效、主要症状评分	未知	未知	高风险	/	/	/	/	/	/	/	/	/	/	/	/	/	/	/	/	/	/	/	/	/	/	/	/	/	/	/	/
158	/	/	1	1	针刺治疗对睑板腺功能障碍患者泪液分泌的影响	2019	1	睑板腺 功能障碍性	/	84	168	针刺、妥布霉素地塞米松眼膏	妥布霉素地塞米松眼膏	睛明、攒竹、鱼腰、丝竹空、太阳、承泣穴	4周	1周5次	30min	睑板腺脂质排出难易度、睑板腺分泌物性状、osdi、but、sit、fl、疗效评定、不良反应	随机数字表	未知	高风险	/	/	/	/	/	/	/	/	/	/	/	/	/	/	/	/	/	/	/	/	/	/	/	/	/	/	/	/
159	/	/	1	/	针刺治疗肝经郁热型干眼症的疗效及对焦虑情绪的影响	2023	1	/	肝经郁热型	78	/	聚乙烯醇滴眼、针刺	聚乙烯醇滴眼	睛明、攒竹、鱼腰、丝竹空、承泣、太阳、神庭穴，配穴取合谷、阳陵泉、三阴交、太冲	4周	1周2次	20min	疗效评价、sit、but、fl、主观症状、sas	随机数字表	未知	高风险	/	/	/	/	/	/	/	/	/	/	/	/	/	/	/	/	/	/	/	/	/	/	/	/	/	/	/	/
160	/	/	1	/	针刺治疗肝肾阴虚型干眼症的临床观察	2016	1	/	肝肾阴虚型	33	66	针刺	玻璃酸钠	睛明、攒竹、丝竹空、四白、阳白、翳风、合谷、太 冲、太溪、足三里、光明、血海	4周	1天1次	30-40min	BUT、SIT、疗效评定	未知	未知	高风险	/	/	/	/	/	/	/	/	/	/	/	/	/	/	/	/	/	/	/	/	/	/	/	/	/	/	/	/
161	/	/	1	/	针刺治疗干眼及对泪液炎性因子的影响	2022	1	/	/	80	/	玻璃酸钠滴眼液、针刺	玻璃酸钠滴眼液	睛明、攒竹、承泣、合谷、足三里、三阴交	5周	1周6次	30min	IL-6、α(TNF-α)、sit、but、fl、osdi、疗效评价	随机数字表	未知	高风险	/	/	/	/	/	/	/	/	/	/	/	/	/	/	/	/	/	/	/	/	/	/	/	/	/	/	/	/
162	/	/	1	1	针刺治疗干眼眼表神经痛的临床疗效观察	2022	2	/	/	60	120	针刺	普拉洛芬滴眼液联合聚乙烯醇滴眼液	睛明、攒竹、丝竹空、瞳子髎、太阳和合谷穴	4周	1周3次	30min	BUT、SIT、fl、NPSI-EYE、眼部症状积分	未知	未知	高风险	1	/	/	/	/	/	/	/	/	/	/	/	/	/	/	/	/	/	/	/	/	/	/	/	/	/	/	/
163	/	/	1	/	针刺治疗干眼症26例临床疗效	2016	1	/	/	58	/	针刺	泪然	晴明、攒竹、丝竹空、 童子髎、太阳	3周	1周3次	20min	BUT、SIT、疗效评定	未知	未知	高风险	/	/	/	/	/	/	/	/	/	/	/	/	/	/	/	/	/	/	/	/	/	/	/	/	/	/	/	/
164	/	/	1	/	针刺治疗干眼症30例	2009	1	/	/	60	/	针刺	泪然	太冲穴、太溪穴,配穴取承泣穴,	12周	1天1次	20min	BUT、SIT、疗效评定	未知	未知	高风险	/	/	/	/	/	/	/	/	/	/	/	/	/	/	/	/	/	/	/	/	/	/	/	/	/	/	/	/
165	/	/	1	/	针刺治疗干眼症30例临床观察	2015	1	/	/	62	/	针刺	泪然	睛明、攒竹、阳白、丝竹空、 太阳、四白、合谷、太冲、光明、三阴交、风池	3周	1周3次	20min	BUT、SIT、fl、疗效评定	未知	未知	高风险	/	/	/	/	/	/	/	/	/	/	/	/	/	/	/	/	/	/	/	/	/	/	/	/	/	/	/	/
166	/	/	1	/	针刺治疗干眼症30例临床观察	2015	1	/	/	60	/	针刺	泪然	太阳 , 攒竹 , 鱼腰 , 四白 , 丝竹空,阳白,印堂,上星,百会,风池,完骨,天柱、合谷,内关,太溪,太冲,光明,三阴交, 阴陵泉	9周	1天1次	30min	疗效评价	未知	未知	高风险	/	/	/	/	/	/	/	/	/	/	/	/	/	/	/	/	/	/	/	/	/	/	/	/	/	/	/	/
167	/	/	1	/	针刺治疗干眼症56例	2015	1	/	/	56	/	针刺	泪然	百会、风池、太阳、睛明、球后、攒竹、合谷、四白、足三里、三阴交	8周	1天1次	30min	BUT、SIT、疗效评定	就诊顺序	未知	高风险	/	/	/	/	/	/	/	/	/	/	/	/	/	/	/	/	/	/	/	/	/	/	/	/	/	/	/	/
168	/	/	1	/	针刺治疗干眼症的临床研究	2009	1	/	水样液缺乏性、肝肾阴亏	31	60	羧甲基纤维素钠滴眼液、针刺	羧甲基纤维素钠滴眼液	睛明、攒竹、四白、丝竹空;远穴:养老、合谷、三阴交	4周	1天1次	30min	BUT、SIT、中医证候	就诊顺序	未知	高风险	/	/	/	/	/	/	/	/	/	/	/	/	/	/	/	/	/	/	/	/	/	/	/	/	/	/	/	/
169	/	/	1	/	针刺治疗干眼症的临床研究	2004	1	/	水样液缺乏	72	144	针刺	聚乙烯醇滴眼	睛明、攒竹、丝竹空、瞳子■、太阳、合谷	3周	1天1次	30min	BUT、SIT、疗效评定	未知	未知	高风险	/	/	/	/	/	/	/	/	/	/	/	/	/	/	/	/	/	/	/	/	/	/	/	/	/	/	/	/
170	/	/	1	/	针刺治疗干眼症患者的临床疗效研究	2023	1	/	/	200	/	聚乙烯醇滴眼、针刺	聚乙烯醇滴眼	（睛明穴、攒竹穴、丝竹空穴、四白穴、瞳子髎穴、承泣穴）及远部配穴（合谷穴、足三里穴、三阴交穴、阴陵泉穴	8周	1天1次	30min	SIT、BUT、FL、泪河、疗效判定、眼部症状积分、IL-6、TNF-α	随机数字表	未知	高风险	/	/	/	/	/	/	/	/	/	/	/	/	/	/	/	/	/	/	/	/	/	/	/	/	/	/	/	/
171	/	/	1	/	针刺治疗干眼症疗效观察及对患者生活质量、焦虑抑郁情绪的影响	2021	1	/	/	72	/	针刺	聚乙烯醇滴眼	攒竹、太阳、丝竹空、四白、百会、风池、合谷、太冲、足三里、三阴交、光明,	4周	1周3次	30min	osdi、but、sf-36、hads、	随机数字表	信封	高风险	/	/	/	/	/	/	/	/	/	/	/	/	/	/	/	/	/	/	/	/	/	/	/	/	/	/	/	/
172	/	/	1	/	针刺治疗干眼症临床观察	2016	1	/	/	60	/	针刺	聚乙烯醇滴眼	睛明、丝竹空透鱼腰、承泣、太阳、攒竹、鱼际、太溪、合谷	4周	1周3次	30min	SIT、BUT、FL、症状积分、疗效标准	未知	未知	高风险	/	/	/	/	/	/	/	/	/	/	/	/	/	/	/	/	/	/	/	/	/	/	/	/	/	/	/	/
173	/	/	1	/	针刺治疗干眼症临床疗效观察	2019	1	/	/	60	/	针刺	玻璃酸钠滴眼液	睛明、攒竹、风池、太阳、关元、气海、合谷	4周	1周3次	30min	结膜充血评分、泪河、but	随机数字表	未知	高风险	/	/	/	/	/	/	/	/	/	/	/	/	/	/	/	/	/	/	/	/	/	/	/	/	/	/	/	/
174	/	/	1	/	针刺治疗干眼症临床疗效和安全性观察的初步研究	2006	1	/	/	44	/	针刺	右旋糖酐70滴眼液 (	晴明, 攒竹, 阳白, 丝竹空, 太阳, 四白, 合谷, 太冲, 光明, 三阴交, 风池	3周	1周3次	20min	眼部安全性评价、SIT、BUT、FL、安全	随机数字表	未知	高风险	/	/	/	/	/	/	/	/	/	/	/	/	/	/	/	/	/	/	/	/	/	/	/	/	/	/	/	/
175	/	/	1	/	针刺治疗干眼症临床研究	2018	1	/	/	120	/	针刺	泪然	睛明、攒竹、丝竹空、四白、瞳子髎、承泣。远部配穴:合谷、足三里、三阴交、阴陵泉	8周	1天1次	30min	眼部症状积分评定、sit、疗效评价	随机数字表	未知	高风险	/	/	/	/	/	/	/	/	/	/	/	/	/	/	/	/	/	/	/	/	/	/	/	/	/	/	/	/
176	/	/	1	/	针刺治疗更年期干眼症的临床研究	2009	1	更年期	/	84	168	针刺	泪然	睛明、攒竹、丝竹空	4周	1天1次	30min	BUT、SIT、fl、疗效评定、眼部症状积分	未知	未知	高风险	/	/	/	/	/	/	/	/	/	/	/	/	/	/	/	/	/	/	/	/	/	/	/	/	/	/	/	/
177	/	/	1	/	针刺治疗睑板腺功能障碍临床观察	2013	1	睑板腺 功能障碍性	/	40	80	针刺、睑板腺按摩	0.02%氟米龙眼药水联合玻璃酸钠滴眼液	睛明、攒竹、丝竹空、鱼腰、太阳、球后、承泣穴。睛明、攒竹、太阳、球后、承泣	4周	1天1次	30min	睑缘评分、sit、but、fl、主观症状	未知	未知	高风险	/	/	/	/	/	/	/	/	/	/	/	/	/	/	/	/	/	/	/	/	/	/	/	/	/	/	/	/
178	/	/	1	/	针刺治疗睑板腺功能障碍相关干眼的疗效及对泪液中CXCR3和CXCL10含量的影响	2018	1	睑板腺 功能障碍性	/	60	120	针刺	聚乙烯醇滴眼	睛明、承泣、上明、攒竹、合谷	3周	1周3次	30min	but、sit、CXCR3、CXCL10	计算机产生随机数字	未知	高风险	/	/	/	/	/	/	/	/	/	/	/	/	/	/	/	/	/	/	/	/	/	/	/	/	/	/	/	/
179	/	/	1	/	针刺治疗绝经后期干眼患者的疗效及其泪液蛋白质组学研究	2018	1	绝经后期	/	28	56	针刺、玻璃酸钠滴眼液	玻璃酸钠滴眼液	睛明穴、 攒竹穴、丝竹空穴、太阳穴、四白穴、合谷穴、风池穴、 百会穴以及承泣穴	8周	1周3次	30min	osdi、gad-7、健康问卷phq-9、but、sit、症状评分	未知	未知	高风险	/	/	/	/	/	/	/	/	/	/	/	/	/	/	/	/	/	/	/	/	/	/	/	/	/	/	/	/
180	/	/	1	/	针刺治疗泪液分泌不足型干眼症临床观察	2012	1	/	泪液分泌不足型	72	/	针刺	玻璃酸钠滴眼液	承泣、四白、睛明、太阳、丝竹空、攒竹、合谷	4周	1天1次	30min	症状评分、疗效评价、but、sit	未知	未知	高风险	/	/	/	/	/	/	/	/	/	/	/	/	/	/	/	/	/	/	/	/	/	/	/	/	/	/	/	/
181	/	/	1	/	针刺治疗缺泪性干眼症31例疗效观察	2007	1	/	/	57	114	针刺	泪然	睛明、攒竹、丝竹空、瞳子髎、太阳。睛明、太阳采用直刺;攒竹、丝竹空、瞳子髎	4周	1周6次	30min	疗效评价、but、sit、fl	未知	未知	高风险	/	/	/	/	/	/	/	/	/	/	/	/	/	/	/	/	/	/	/	/	/	/	/	/	/	/	/	/
182	/	/	1	1	针刺治疗失眠相关性干眼的临床研究	2022	2	/	/	60	/	玻璃酸钠滴眼液、针刺	玻璃酸钠滴眼液	百会、四神聪、安眠（双）、神门（双）、三阴交（双）、 照海（双）、申脉（	4周	1周3次	30min	BUT、SIT、FL、疗效评定、osdi、、psqi、不良	未知	未知	高风险	/	/	/	/	/	/	/	/	/	/	/	/	/	/	/	/	/	/	/	/	/	/	/	/	/	/	/	/
183	/	/	1	1	针刺治疗水液缺乏型干眼：随机对照试验	2023	1	/	水液缺乏	60	/	针刺	玻璃酸钠滴眼液	上睛明（睛明上方0.2寸）、攒竹、丝竹空、太阳、瞳子髎	12天	1周6次	30min	osdi、sit、but、泪河高度、疗效指数、安全	随机数表法	未知	高风险	1	/	/	/	/	/	/	/	/	/	/	/	/	/	/	/	/	/	/	/	/	/	/	/	/	/	/	/
184	/	/	1	/	针刺治疗围绝经期妇女干眼症的疗效观察	2009	1	围绝经期干眼	/	54	108	针刺	玻璃酸钠滴眼液	睛明、攒竹、丝竹空、瞳子髎、太阳	4周	1周6次	30min	临床症状积分、sit、but、fl、	就诊的先后次序	未知	高风险	/	/	/	/	/	/	/	/	/	/	/	/	/	/	/	/	/	/	/	/	/	/	/	/	/	/	/	/
185	/	/	1	/	针刺治疗围绝经期干眼症疗效评价	2013	1	围绝经期干眼	/	72	72	针刺	玻璃酸钠滴眼液	肾俞、关元、足三里、三阴交、睛明、攒竹、太阳	2周	1天1次	30min	BUT、SIT、fl、疗效标准	随机数表法	未知	高风险	/	/	/	/	/	/	/	/	/	/	/	/	/	/	/	/	/	/	/	/	/	/	/	/	/	/	/	/
186	/	/	1	1	针刺治疗中重度干眼疗效的临床研究	2022	1	/	/	60	/	针刺	玻璃酸钠滴眼液	内睛明	8周	1周3次	0min	tbut、sit、osdi、针刺可接受性评价、安全、cfs、	随机数表法	信封	疗效评价者和统计分析人员设盲	/	/	/	/	/	/	/	/	/	/	/	/	/	/	/	/	/	/	/	/	/	/	/	/	/	/	/	/
187	/	/	1	/	针灸、人工泪眼联合治疗干眼症效果观察	2017	1	/	/	100	/	针刺、玻璃酸钠滴眼液	玻璃酸钠滴眼液	睛明、太溪、风池、三阴交、合谷、四白、太阳、攒竹	3周	隔日1次	20min	sit、but、fl、	未知	未知	高风险	/	/	/	/	/	/	/	/	/	/	/	/	/	/	/	/	/	/	/	/	/	/	/	/	/	/	/	/
188	/	/	1	/	针灸对干眼症患者泪膜的影响	2006	1	/	/	61	122	针刺、雷火灸10min	泪然	百会、睛明、攒竹、太阳、四白、风池、 合谷、足三里、三阴交、太溪、太冲	/	1天1次	20min	sit、but	未知	未知	高风险	/	/	/	/	/	/	/	/	/	/	/	/	/	/	/	/	/	/	/	/	/	/	/	/	/	/	/	/
189	/	/	1	/	针灸对干眼症泪液分泌影响的疗效评价	2010	1	/	/	80	/	针刺、温灸	玻璃酸钠滴眼液	睛明、攒竹、太阳、四白、百会、神庭、风池;远端取曲池、外关、合谷、中脘、天枢、气海、足三里、三阴交、太溪、太冲	3周	隔日1次	20min	sit、but、视功能、症状评分、疗效评定	就诊顺序随机数字表	未知	高风险	/	/	/	/	/	/	/	/	/	/	/	/	/	/	/	/	/	/	/	/	/	/	/	/	/	/	/	/
190	/	/	1	/	针灸辅助治疗对干眼症患者眼表功能的影响	2019	1	/	/	80	/	针刺、玻璃酸钠滴眼液	玻璃酸钠滴眼液	/	3周	隔日1次	20min	sit、but、疗效评价	未知	未知	高风险	/	/	/	/	/	/	/	/	/	/	/	/	/	/	/	/	/	/	/	/	/	/	/	/	/	/	/	/
191	/	/	1	/	针灸联合杞菊润目颗粒治疗干眼症的临床观察	2014	1	/	水样液缺乏	80	/	泪然、口服杞菊润目颗粒、针刺	泪然、口服杞菊润目颗粒	风池、睛明、太阳、攒竹、丝竹空等穴位为主穴, 关元、三阴交、肝俞、肾俞	8周	隔日1次	30min	sit、but、fl、疗效评价	未知	未知	高风险	/	/	/	/	/	/	/	/	/	/	/	/	/	/	/	/	/	/	/	/	/	/	/	/	/	/	/	/
192	/	/	1	/	针灸联合人工泪液治疗对干眼症患者眼表功能的影响分析	2015	1	/	泪液生成不足、肝肾亏虚型、肺阴不足型、脾虚郁热型	84	168	针刺、雷火灸10min	泪然	睛明、攒竹、太阳、四白、百会、神庭、风池	3周	隔日1次	20min	sit、but、fl、视功能	未知	未知	高风险	/	/	/	/	/	/	/	/	/	/	/	/	/	/	/	/	/	/	/	/	/	/	/	/	/	/	/	/
193	/	/	1	/	针灸联合润目灵颗粒治疗角结膜干燥症	2017	1	/	/	90	/	润目灵颗粒联合针灸	润目灵颗粒、泪然	睛明、丝竹空、攒竹、瞳子髎、合谷、太阳,	8周	1周3次	30min	主观症状积分、BUT、SIT、FL、	未知	未知	高风险	/	/	/	/	/	/	/	/	/	/	/	/	/	/	/	/	/	/	/	/	/	/	/	/	/	/	/	/
194	/	/	1	/	针灸配合补充维生素A治疗干眼症的疗效观察	2017	1	/	/	115	/	针刺、维生素a	维生素a	丝竹空、鱼腰、承泣、睛明、太阳、攒竹、百会、太冲、光明、合谷、风池;配穴:肝俞、肾俞、血海、曲池、内关、三阴交、中脘、委中、丰隆、足三里、关元	1周	1天1次	/	BUT、SIT、疗效评价	随机数表法	未知	高风险	/	/	/	/	/	/	/	/	/	/	/	/	/	/	/	/	/	/	/	/	/	/	/	/	/	/	/	/
195	/	/	1	/	针灸治疗对干眼症患者眼表功能的影响观察	2019	1	/	/	60	120	泪然、针刺	泪然	风池穴、攒竹穴、睛明穴、四白穴、太阳穴、百会穴、神庭穴	10天	1天1次	20min	BUT、SIT、FL、治疗有效率、视功能评分	随机数表法	未知	高风险	/	/	/	/	/	/	/	/	/	/	/	/	/	/	/	/	/	/	/	/	/	/	/	/	/	/	/	/
196	/	/	1	/	针药并用治疗干眼症的临床疗效观察	2012	1	/	/	24	/	清眩润目饮、针刺	玻璃酸钠滴眼液	睛明穴、攒竹穴、丝竹空、四白穴;全身取穴:百会、太阳、少泽、太冲、足三里	3周	1天1次	30-40min	、BUT、SIT、fl、疗效评定、症状积分评定	随机数表法	未知	高风险	/	/	/	/	/	/	/	/	/	/	/	/	/	/	/	/	/	/	/	/	/	/	/	/	/	/	/	/
197	/	/	1	/	针药合用治疗围绝经期干眼疗效观察	2019	1	围绝经期干眼	/	62	/	补精益髓方、针刺	聚乙二醇滴眼液	攒竹、睛明平刺, 四白、百会斜刺, 太阳、足三里、三阴交、光明穴	4周	1周6次	30min	、BUT、SIT、fl、疗效评定、症状积分评定	未知	未知	高风险	/	/	/	/	/	/	/	/	/	/	/	/	/	/	/	/	/	/	/	/	/	/	/	/	/	/	/	/
198	/	/	1	/	针药合治对干眼症反射性泪液分泌的影响	2012	1	/	泪液分泌不足	100	200	针刺、润目方	玻璃酸钠滴眼液	睛明、攒竹、丝竹空、瞳子髎、太阳、合谷、风池,	4周	隔日1次	30min	、BUT、SIT、fl、疗效评定、症状积分评定	未知	未知	高风险	/	/	/	/	/	/	/	/	/	/	/	/	/	/	/	/	/	/	/	/	/	/	/	/	/	/	/	/
199	/	/	1	/	针药结合治疗干眼症的临床观察	2009	2	/	/	60	/	针刺、中药口服	玻璃酸钠滴眼液	上目通穴、下目通穴、泪腺穴),配穴:攒竹,太阳	5周	1周2次	20min	、BUT、SIT、fl、疗效评定、症状积分评定	就诊的先后次序	未知	高风险	/	/	/	/	/	/	/	/	/	/	/	/	/	/	/	/	/	/	/	/	/	/	/	/	/	/	/	/
200	/	/	1	/	针药结合治疗干眼症临床研究	2016	1	/	/	80	160	针刺、羚角钩藤汤	玻璃酸钠滴眼液	睛明、鱼腰、瞳子髎。配穴:三阴交、太冲、足三里	3周	1天1次	30min	BUT、SIT、疗效评定	未知	未知	高风险	/	/	/	/	/	/	/	/	/	/	/	/	/	/	/	/	/	/	/	/	/	/	/	/	/	/	/	/
201	/	/	1	/	针药结合治疗干眼症临床研究	2011	1	/	水液缺乏	114	/	润目灵、针刺	泪然	:双侧睛明、攒竹、丝竹空、瞳子	4周	1周3次	30min	BUT、SIT、疗效评定	未知	未知	高风险	/	/	/	/	/	/	/	/	/	/	/	/	/	/	/	/	/	/	/	/	/	/	/	/	/	/	/	/
202	/	/	1	/	整体辨证针刺为主对干眼症患者泪膜稳定性的影响	2005	1	/	热炽阴伤、痰瘀互结、	45	/	针刺	泪然	攒竹、阳白、丝竹空、承泣	4周	隔天1次	20-25min	BUT、SIT、FL、疗效评定、临床症状	随机数表法	未知	高风险	/	/	/	/	/	/	/	/	/	/	/	/	/	/	/	/	/	/	/	/	/	/	/	/	/	/	/	/
203	/	/	1	1	中西医结合治疗干眼症的临床观察	2017	1	/	肝肾阴虚、肝火上炎、 气血不足	100	/	玻璃酸钠滴眼液、针刺	玻璃酸钠滴眼液、常规护理	睛明、承泣、四白、攒竹、丝竹空、瞳子髎、太阳、合谷	4周	1天1次	30min	护理的满意度、干眼症状评分、BUT、SIT、疗效评定、	未知	未知	高风险	/	/	/	/	/	/	/	/	/	/	/	/	/	/	/	/	/	/	/	/	/	/	/	/	/	/	/	/
204	/	/	1	/	中西医结合治疗干眼症的临床疗效观察	2018	1	/	/	50	/	针刺	泪然	睛明、上睛明、攒竹、鱼腰、阳白、瞳子髎、丝竹空、承泣、太阳、合谷、足三里、风池	4周	1天1次	/	疗效评价	未知	未知	高风险	/	/	/	/	/	/	/	/	/	/	/	/	/	/	/	/	/	/	/	/	/	/	/	/	/	/	/	/
205	/	/	1	/	中药超声凉雾法加棒灸疗治疗干眼症的临床观察	2013	1	/	/	40	/	超声雾化、棒灸10min点眼穴、点耳穴, 包括灸耳门	/	/	/	/	/	干眼症状评分、BUT、SIT、疗效评定、fl、	未知	未知	高风险	/	/	/	/	/	/	/	/	/	/	/	/	/	/	/	/	/	/	/	/	/	/	/	/	/	/	/	/
206	/	/	1	1	中药超声雾化联合针灸治疗睑板腺功能障碍的临床疗效	2021	1	睑板腺 功能障碍性	/	77	154	超声雾化、针刺、睑板腺按摩、左氧氟沙星滴眼液	睑板腺按摩、左氧氟沙星滴眼液	睛明、攒竹、丝竹空、瞳子髎、太阳、合谷，太冲、风池，百会	4周	1周3次	30min	SIT、BUT、fl、mgyss（睑板腺分泌物性状）、睑缘异常评分EMAS	随机数表法	未知	高风险	/	/	/	/	/	/	/	/	/	/	/	/	/	/	/	/	/	/	/	/	/	/	/	/	/	/	/	/
207	/	/	1	1	中药超声雾化熏眼联合针刺治疗中老年干眼症75例	2021	1	老年人	/	150	300	滋阴方超声雾化、针刺	玻璃酸钠滴眼液	丝竹空、风池、太阳、肺俞、四白、脾俞、攒竹、肾俞	4周	1天1次	30min	角膜表面规则指数(surface regularity index, SRI)、角膜表面散光值(cylinder, CYL)和角膜表面不规则指数(surface asymmetry index, SAI),SIT、BUT、fl、临床症状积分	就诊的先后次序	未知	高风险	/	/	/	/	/	/	/	/	/	/	/	/	/	/	/	/	/	/	/	/	/	/	/	/	/	/	/	/
208	/	/	1	1不良事件	中药离子导入联合针刺治疗干眼症患者的效果	2022	1	/	/	130	/	玻璃酸钠滴眼液、针刺、中药离子导入	玻璃酸钠滴眼液	攒竹、丝竹空、瞳子髎、睛明、太阳、四白、鱼腰、风池、三阴交、太溪、太冲	4周	1天1次	30min	BUT、SIT、FL、疗效评定、osdi、	随机数表法	未知	高风险	/	/	/	/	/	/	/	/	/	/	/	/	/	/	/	/	/	/	/	/	/	/	/	/	/	/	/	/
209	/	/	1	/	中药联合针刺治疗干眼症的疗效分析	2019	1	/	/	640	/	针刺	驻景丸中药口服、中药熏洗	睛明、攒竹、四白、太阳、丝竹空、瞳子髎、承泣、合谷穴、三阴交、风池、太冲、太溪、足三里	4周	1天1次	20-30min	BUT、SIT、疗效评定	就诊的先后次序	未知	高风险	/	/	/	/	/	/	/	/	/	/	/	/	/	/	/	/	/	/	/	/	/	/	/	/	/	/	/	/
210	/	/	1	/	中药清眩润目饮加减配合电针治疗肺阴不足型干眼的临床观察	2020	2	/	肺阴不足	60	/	清眩润目饮、电针	清眩润目饮	睛明、承泣、攒竹、丝竹空，配穴取风池、足三里、三 阴交、合谷、肺俞、尺泽、列缺	4周	1周5次	20min	BUT、SIT、FL、疗效评定、	随机数表法	未知	高风险	1	/	/	/	/	/	/	/	/	/	/	/	/	/	/	/	/	/	/	/	/	/	/	/	/	/	/	/
211	/	/	1	/	中药热敷联合雷火灸治疗干眼症疗效观察	2019	1	/	/	120	240	中药热敷、雷火灸10min、穴位按摩	中药热敷、玻璃酸钠	/	2周	1天1次	/	临床症状、fl、but、sit	就诊的先后次序	未知	高风险	/	/	/	/	/	/	/	/	/	/	/	/	/	/	/	/	/	/	/	/	/	/	/	/	/	/	/	/
212	/	/	1	/	中药湿热敷加针刺三阴交治疗围绝经期干眼症的临床观察	2018	1	围绝经期干眼	/	60	/	中药湿热敷、针刺、玻璃酸钠	玻璃酸钠	三阴交	12周	1天1次	30min	BUT、SIT、疗效评定	未知	未知	高风险	/	/	/	/	/	/	/	/	/	/	/	/	/	/	/	/	/	/	/	/	/	/	/	/	/	/	/	/
213	/	/	1	1	中药熏蒸联合针刺治疗睑板腺功能障碍型干眼的临床观察	2024	2	睑板腺 功能障碍性	/	90	/	针刺、中药熏蒸	中药熏蒸	侧鱼腰、晴明、承泣、丝竹空、风池、阳白、太阳、 合谷、足三里、行间	2周	1天1次	30min	osdi、中医证候、fl、but、sit、结膜充血评分、睑板腺腺体缺失、睑酯性状、疗效评价、安全	随机数表法	未知	高风险	1	/	/	/	/	/	/	/	/	/	/	/	/	/	/	/	/	/	/	/	/	/	/	/	/	/	/	/
214	/	/	1	/	中医“五联疗法”对肺阴不足型干眼症患者中医证候积分、临床症状改善及SF-36评分的影响	2020	1	/	肺阴不足	90	/	穴位注射、针刺、中药离子导入、中药熏眼、中药口服	玻璃酸钠	攒竹、鱼腰、丝竹空、承泣、四白、迎香、百会、太冲、太溪、三阴交、光明	2周	1天1次	30min	osdi、but、sf-36、中医、临床症状、不良反应	随机数表法	未知	高风险	/	/	/	/	/	/	/	/	/	/	/	/	/	/	/	/	/	/	/	/	/	/	/	/	/	/	/	/
215	/	/	1	1	中医五联疗法治疗干眼症的疗效及对患者眼表功能的影响	2020	1	/		134	/	穴位注射、针刺、中药离子导入、润目1号”方中药眼部熏蒸、中药口服、玻璃酸钠	玻璃酸钠	攒竹、太阳、四白、丝竹空、百会、印堂、风池、睛明、瞳子髎	4周	1周3次	30min	fl、but、sit、临床症状、不良、临床疗效	随机数表法	未知	高风险	/	/	/	/	/	/	/	/	/	/	/	/	/	/	/	/	/	/	/	/	/	/	/	/	/	/	/	/
216	/	/	1	1	中医熏蒸联合雷火灸治疗对睑板腺功能障碍性干眼症患者临床疗效及安全性分析	2021	1	睑板腺功能障碍性	/	78	/	中医熏蒸、雷火灸治	妥布霉素地塞米松眼膏、玻璃酸钠	睛明、攒竹、鱼腰、四白、丝竹空、太阳、耳门、听宫、翳风	/	1天1次	/	干眼症状评估（SPEED）、fl、but、sit、泪液人神经趋化蛋白、白细胞介素1受体拮抗蛋白	治疗方法不同	未知	高风险	/	/	/	/	/	/	/	/	/	/	/	/	/	/	/	/	/	/	/	/	/	/	/	/	/	/	/	/
217	/	/	1	/	中医治疗干眼病临床观察	2014	1	/	/	60	120	滋阴润目汤、电针、超声雾化	泪然	攒竹、承泣、四白、太阳、合谷,	3周	1天1次	25min	fl、but、sit、	未知	未知	高风险	/	/	/	/	/	/	/	/	/	/	/	/	/	/	/	/	/	/	/	/	/	/	/	/	/	/	/	/
218	/	/	1	/	中医治疗干眼症的优势探讨	2015	1	/	/	80	/	超声雾化、雷火灸15min、针刺	玻璃酸钠滴眼液、维生素A棕榈酸酯眼用凝胶、重组牛碱性成纤维细胞生长因子滴眼液	睛明、球后、攒竹、四白, 配合百会、少泽、后溪	4周	1天1次	30min	fl、but、sit、	未知	未知	高风险	/	/	/	/	/	/	/	/	/	/	/	/	/	/	/	/	/	/	/	/	/	/	/	/	/	/	/	/
219	/	/	1	/	中医治疗更年期女性中重度干眼的临床观察	2019	1	围绝经期干眼	/	84	/	超声雾化、针刺	玻璃酸钠	风池、健明、睛明、三阴交	2周	1天1次	30min	QOL、but	随机数表法	未知	高风险	/	/	/	/	/	/	/	/	/	/	/	/	/	/	/	/	/	/	/	/	/	/	/	/	/	/	/	/
220	/	/	2	/	中医治疗更年期女性中重度干眼的临床观察	2018	1	围绝经期干眼	/	60	/	针刺、耳穴压豆、玻璃酸钠	玻璃酸钠	攒竹、承泣、丝竹空、鱼腰或太阳、瞳子髎、太冲、三阴交、足三里、太溪、合谷	2周	1天1次	30min	fl、but、sit、osdi	计算机随机数字	未知	高风险	/	/	/	/	/	/	/	/	/	/	/	/	/	/	/	/	/	/	/	/	/	/	/	/	/	/	/	/
221	/	/	1	1	中医综合疗法干预围绝经期干眼临床研究	2020	2	围绝经期干眼	/	60	/	中药内服、针刺、雷火灸20min、玻璃酸钠	玻璃酸钠	睛明、 四白、 攒竹、 鱼腰、 童子髎、 太阳、 耳门	8周	1天1次	25min	中医证候、osdi、but、sit、fl、E２、 ＦＳＨ、 ＬＨ值、安全	未知	未知	高风险	/	/	/	/	/	/	/	/	/	/	/	/	/	/	/	/	/	/	/	/	/	/	/	/	/	/	/	/
222	/	/	1	/	朱氏风池三针法配合眼周取穴治疗干眼病40例临床研究	2020	1	/	/	40	80	针刺、	泪然	:睛明、攒竹、丝竹空、瞳子髎、太阳、四白、风池穴	4周	1周3次	30min	but、sit、fl、	随机数表法	未知	高风险	/	/	/	/	/	/	/	/	/	/	/	/	/	/	/	/	/	/	/	/	/	/	/	/	/	/	/	/
223	/	/	1	1	驻景丸加减方联合雷火灸治疗围绝经期干眼随机对照研究	2020	1	围绝经期干眼	肝肾阴虚	80	160	驻景丸加减方联合雷火灸	玻璃酸钠	睛明、瞳子髎、太阳、攒竹、鱼腰、丝竹空、四白、耳门、合谷	4周	1天1次	15min	but、sit、fl、osdi	随机数表法	未知	高风险	/	/	/	/	/	/	/	/	/	/	/	/	/	/	/	/	/	/	/	/	/	/	/	/	/	/	/	/
224	/	/	1	/	驻景丸加减方联合针刺治疗干眼的临床观察	2018	1	/	/	90	180	针刺、驻景丸加减方、玻璃酸钠	玻璃酸钠	睛明、攒竹、四白、太阳、丝竹空、瞳子髎;全身取穴, 风池、合谷、三阴交、太溪、太冲	4周	1天1次	20-30min	but、sit、fl、	就诊的先后次序	未知	高风险	/	/	/	/	/	/	/	/	/	/	/	/	/	/	/	/	/	/	/	/	/	/	/	/	/	/	/	/
225	/	/	1	/	滋水涵木法针刺对围绝经期女性干眼患者视觉相关生存质量的影响	2013	1	围绝经期干眼	/	40	80	针刺、玻璃酸钠滴眼液	玻璃酸钠	太溪、太冲、三阴交、足三里、睛明、承泣、丝竹空透鱼腰)	2周	1天1次	30min	主观症状积分、BUT、SIT、生存质量量表NEI-VFQ-25 （National Eye Institute Visual Functioning Questionaire-25, version2000）	计算机随机数字	未知	高风险	/	/	/	/	/	/	/	/	/	/	/	/	/	/	/	/	/	/	/	/	/	/	/	/	/	/	/	/
226	/	/	1	1	子母补泻针法治疗肝肾阴虚型干眼的临床研究	2023	2	/	肝肾阴虚	80	80	针刺、玻璃酸钠滴眼液	玻璃酸钠	曲泉、阴谷、复溜、经渠、百会、睛明、攒竹、太阳、四白、风池	4周	隔日1次	30min	nibut、sit、cfs、安全、疗效评价	随机数表法	未知	高风险	1	/	/	/	/	/	/	/	/	/	/	/	/	/	/	/	/	/	/	/	/	/	/	/	/	/	/	/
227	/	/	1	1	自拟清热润目汤联合朱氏风池三针法配合眼周取穴对老年睑板腺功能障碍致干眼的治疗效果	2024	1	睑板腺 功能障碍性	/	109	109	清热润目汤口服及熏蒸、针刺、	玻璃酸钠、维生素b、七叶洋地黄双苷滴眼液	攒竹、丝竹空、太阳、四白	12周	1周3次	/	osdi、睑脂排出能力、眼睑分泌物性状、fl、but、并发症（角膜溃疡、角膜穿孔、继发细菌感染的发生率）、疗效评价	治疗方法不同	未知	高风险	/	/	/	/	/	/	/	/	/	/	/	/	/	/	/	/	/	/	/	/	/	/	/	/	/	/	/	/
228	/	/	1	/	自拟养阴润目汤联合针刺治疗肝肾阴虚干眼症41例疗效观察	2021	1	/	肝肾阴亏	82	82	针刺合养阴润目汤	玻璃酸钠	晴明穴、太阳穴、合谷穴、足三里、攒竹穴、丝竹穴、瞳子髎穴	4周	隔日1次	20-30min	疗效评价	未知	未知	高风险	/	/	/	/	/	/	/	/	/	/	/	/	/	/	/	/	/	/	/	/	/	/	/	/	/	/	/	/
229	/	/	1	/	自拟养阴益气润燥汤联合针刺治疗白内障术后干眼症的临床观察	2021	1	白内障超声乳化术后	/	79	79	针刺、玻璃酸钠滴眼液	玻璃酸钠	睛明、攒竹、太阳、四白、合谷、太冲、肾俞、脾俞、肝俞、太冲、太溪	8周	1天1次	/	、BUT、SIT、fl、疗效评定、症状积分评定	就诊顺序奇偶	未知	高风险	/	/	/	/	/	/	/	/	/	/	/	/	/	/	/	/	/	/	/	/	/	/	/	/	/	/	/	/
230	/	/	1	/	自拟育阴润珠颗粒结合针刺治疗肝肾阴虚型干眼症71例	2018	1	/	肝肾阴亏	142	284	育阴润珠颗粒并结合针刺	聚乙二醇眼药水	睛明、攒竹、丝竹空、四白、太阳、风池、百会、合谷、光明、太冲、足三里、三阴交	2周	1天1次	/	、BUT、SIT、fl、疗效评定、症状积分评定	未知	未知	高风险	/	/	/	/	/	/	/	/	/	/	/	/	/	/	/	/	/	/	/	/	/	/	/	/	/	/	/	/
231	/	/	1	/	综合疗法治疗干眼症27例疗效分析	2014	1	/	脾虚郁热、肝肾亏虚型、肺阴不足	81	81	针刺、玻璃酸钠滴眼液	人工泪液	晴明、攒竹、阳白、丝竹空、太阳	3周	1天1次	30min	SIT、BUT、	未知	未知	高风险	/	/	/	/	/	/	/	/	/	/	/	/	/	/	/	/	/	/	/	/	/	/	/	/	/	/	/	/
232	/	/	1	/	鬃针与针刺治疗干眼的疗效比较	2020	1	/	/	120	240	针刺	玻璃酸钠	睛明、攒竹、丝竹空、四白、阳白、承泣	3周	1周3次	20min	speed、治疗满意度、sit、but、cfs、疗效评价	随机数表法	未知	高风险	/	/	/	/	/	/	/	/	/	/	/	/	/	/	/	/	/	/	/	/	/	/	/	/	/	/	/	/
233	/	/	/	/	Clinical Study on Combined Acupuncture and Chinese Medicinal Fumigation for Dry Eye Syndrome	2013	1	/	肝肾阴亏	90	90	针刺、超声雾化	玻璃酸钠	成气（ST 1）、翡竹（BL 2）、景明（BL 1）和童子寮（GB 1）。辅助穴位：双侧风池 （GB 20）、甘舒 （BL 18）、神舒 （BL 23） 和太溪 （KI 3）	4周	1天1次	30min	sit、but、主观症状、疗效评定	就诊的先后次序	未知	高风险	/	/	/	/	/	/	/	/	/	/	/	/	/	/	/	/	/	/	/	/	/	/	/	/	/	/	/	/
234	/	/	1	/	调神法针刺治疗肝肾阴虚型干眼症的应用价值	2024	1	/	肝肾亏虚证	100	100	针刺	玻璃酸钠	晴明、攒竹、新明Ⅱ、太阳、四白	/	/	20-30min	sit、but、fl、hama	未知	未知	高风险	/	/	/	/	/	/	/	/	/	/	/	/	/	/	/	/	/	/	/	/	/	/	/	/	/	/	/	/
235	/	/	1	/	雷火灸联合中药熏眼护理干眼症患者的临床效果分析	2021	1	/	/	88	88	雷火灸20min、中药熏蒸	玻璃酸钠	四白、清明、 攒竹、太阳、翳风、耳门、鱼腰部、瞳子髎	2周	1天1次	20min	sit、but、	未知	未知	高风险	/	/	/	/	/	/	/	/	/	/	/	/	/	/	/	/	/	/	/	/	/	/	/	/	/	/	/	/
236	/	/	1	/	心经原络配穴法针刺治疗在校大学生干眼症的临床疗效观察	2022	1	/	/	42	42	聚乙二醇滴眼液、针刺	聚乙二醇滴眼液	神门、支正	4周	1周5次	30min	眼部症状评分、sit、but、疗效评价	未知	信封	高风险	/	/	/	/	/	/	/	/	/	/	/	/	/	/	/	/	/	/	/	/	/	/	/	/	/	/	/	/
237	/	/	1	/	眼三针透刺联合玻璃酸钠滴眼液治疗干眼:随机对照试验	2025	1	/	/	78	156	玻璃酸钠、针刺	玻璃酸钠	攒竹、丝竹空、四白、睛明	4周	1天1次	/	IL-6、α(TNF-α)、sit、but、fl、osdi、疗效评价	未知	信封	高风险	/	/	/	/	/	/	/	/	/	/	/	/	/	/	/	/	/	/	/	/	/	/	/	/	/	/	/	/
238	/	/	1	/	眼周针刺联合中药熏蒸治疗干眼临床探讨	2024	1	/	/	80	80	针刺、中药熏蒸	玻璃酸钠	：睛明、 攒竹、丝竹空、四白、承泣、合谷、足三里、三阴交、 太冲	4周	1天1次	30min	sit、but、中医症状	未知	未知	高风险	/	/	/	/	/	/	/	/	/	/	/	/	/	/	/	/	/	/	/	/	/	/	/	/	/	/	/	/
239	/	/	1	/	养阴清肺汤加减方联合针刺治疗干眼症的效果分析	2022	1	/	/	80	80	加养 阴清肺汤加减方联合针刺、玻璃酸钠	玻璃酸钠	睛明、阳白、攒竹、神庭、太阳、内关、光明、足 三里、三阴交	4周	1周3次	/	sit、but、中医症状	单双号	未知	高风险	/	/	/	/	/	/	/	/	/	/	/	/	/	/	/	/	/	/	/	/	/	/	/	/	/	/	/	/
240	/	/	1	/	养阴润目汤联合针刺治疗肝肾阴虚型干眼症的临床效果	2025	1	/	肝肾阴亏	52	52	了养阴润目汤联合针刺	玻璃酸钠、常规护理	/	/	/	/	SIT、BUT、疗效判定	计算机随机数字	未知	高风险	/	/	/	/	/	/	/	/	/	/	/	/	/	/	/	/	/	/	/	/	/	/	/	/	/	/	/	/
241	/	/	1	1	养阴生津宣肺汤联合针刺治疗气阴两虚型干眼症临床研究	2024	1	/	气阴两虚型	109	109	养阴生津宣肺汤与针刺	玻璃酸钠	印堂、神庭、四神聪、中脘、 三阴交、内关、攒竹、阳白、睛明	4周	1周4次	30min	sit、but、中医症状、疗效判定	未知	未知	高风险	/	/	/	/	/	/	/	/	/	/	/	/	/	/	/	/	/	/	/	/	/	/	/	/	/	/	/	/
242	/	/	1	/	针刺对睑板腺功能障碍相关干眼患者泪液分泌功能的影响	2022	1	睑板腺 功能障碍性	肺阴不足型、肝肾阴虚型和脾虚湿热型	80	80	针刺	玻璃酸钠	为睛明、承泣、上明、攒竹、合谷	4周	1周3次	30min	临床症状总积分、中医证候积分、sit、but、fl、泪河、睑板腺堵塞	随机数表法	未知	高风险	/	/	/	/	/	/	/	/	/	/	/	/	/	/	/	/	/	/	/	/	/	/	/	/	/	/	/	/
243	/	/	1	/	针刺法联合养阴润目汤治疗肝肾阴虚型干眼症的临床观察	2013	1	/	肝肾阴亏	60	60	养阴润目汤、针刺	泪然	睛明、风池、攒竹、阳白、太阳、丝竹空为主穴，配 以三阴交、肾俞、肝俞	3周	1周3次	30min	临床症状总积分、中医证候积分、sit、but、fl	随机数表法	未知	高风险	/	/	/	/	/	/	/	/	/	/	/	/	/	/	/	/	/	/	/	/	/	/	/	/	/	/	/	/
244	/	/	1	/	针刺睛明穴联合菊花煎熏蒸治疗肝肾阴虚型干眼症临床疗效观察	2023	1	/	肝肾阴亏	52	52	针刺、中药熏蒸	人工泪液	风池、合谷、 足三里、三阴交、太溪、太冲、百会、攒竹、太阳、 四白	2周	1周3次	20min	sit、but、疗效判定	干预措施不同	未知	高风险	/	/	/	/	/	/	/	/	/	/	/	/	/	/	/	/	/	/	/	/	/	/	/	/	/	/	/	/
245	/	/	1	/	针刺联合明目地黄丸治疗干眼症临床研究	2019	1	/	/	100	200	口服明目地黄丸联合针刺	玻璃酸钠	/	8周	1周3次	20min	sit、but、fl	随机数表法	未知	高风险	/	/	/	/	/	/	/	/	/	/	/	/	/	/	/	/	/	/	/	/	/	/	/	/	/	/	/	/
246	/	/	1	1	针刺联合人工泪液辅治干眼症伴视疲劳临床观察	2021	1	/	/	108	216	针刺	聚乙二醇滴眼液、普拉洛芬滴眼液	位睛明、瞳子醪、攒竹、丝竹空、太 阳，全身选穴合谷、足三里	2周	1周3次	30min	sit、but、cfs、视疲劳检测：明视持久度（Bright visual persistence, BVP）、-a（TNF-a）、白细胞介素-6 （IL-6） 、临床症状积分	未知	未知	高风险	/	/	/	/	/	/	/	/	/	/	/	/	/	/	/	/	/	/	/	/	/	/	/	/	/	/	/	/
247	/	/	1	/	针刺联合中药雾化治疗干眼症临床疗效分析	2014	1	/	水液缺乏	66	132	针刺、超声雾化	泪然	关元、三阴交、肝俞、肾俞	8周	1周3次	30min	sit、but、疗效判定	随机数表法	未知	高风险	/	/	/	/	/	/	/	/	/	/	/	/	/	/	/	/	/	/	/	/	/	/	/	/	/	/	/	/
248	/	/	1	1	针刺联合中药熏蒸及人工泪液治疗干眼症的疗效观察	2022	1	/	肝肾阴亏	72	144	针刺联合中药熏蒸、玻璃酸钠	玻璃酸钠	/	4周	1周3次	/	sit、but、疗效判定、泪河、osdi	未知	未知	高风险	/	/	/	/	/	/	/	/	/	/	/	/	/	/	/	/	/	/	/	/	/	/	/	/	/	/	/	/
249	/	/	1	/	针刺上健明和下睛明两穴联合滴眼液治疗干眼症的效果分析	2023	1	/	/	60	96	玻璃酸钠、针刺	玻璃酸钠	上健明和下睛明	4周	1周3次	30min	sit、but、疗效判定、osdi、临床症状积分	随机数表法	未知	高风险	/	/	/	/	/	/	/	/	/	/	/	/	/	/	/	/	/	/	/	/	/	/	/	/	/	/	/	/
250	/	/	1	/	针刺治疗干眼症的临床疗效观察	2017	1	/	/	60	60	针刺	玻璃酸钠	/	4周	/	/	sit、but、疗效判定、	未知	未知	高风险	/	/	/	/	/	/	/	/	/	/	/	/	/	/	/	/	/	/	/	/	/	/	/	/	/	/	/	/
251	/	/	1	/	针刺治疗干眼症的临床效果及对焦虑、抑郁情绪的影响评价	2024	1	/	/	90	90	聚乙二醇滴眼液、针刺	聚乙二醇滴眼液	侧新明Ⅰ、上健明、下睛明、瞳子髎、攒竹、 风池、印堂	4周	1周3次	30min	sas、sds、but、sit、fl、临床症状	未知	未知	高风险	/	/	/	/	/	/	/	/	/	/	/	/	/	/	/	/	/	/	/	/	/	/	/	/	/	/	/	/
252	/	/	1	/	针刺治疗干眼症的临床研究	2004	1	/	水样液缺乏	72	144	针刺	泪然	睛明、攒竹、丝竹空、瞳子髂、太阳、合谷，	3周	1天1次	30min	but、sit、fl、临床症状	未知	未知	高风险	/	/	/	/	/	/	/	/	/	/	/	/	/	/	/	/	/	/	/	/	/	/	/	/	/	/	/	/
253	/	/	1	/	整体辨证针刺为主对干眼症患者泪膜稳定性的影响	2005	1	/	/	45	90	针刺	玻璃酸钠	取攒竹、阳白、丝竹空、承泣	4周	1周3次	20-25min	but、sit、临床症状	随机数表法	未知	高风险	/	/	/	/	/	/	/	/	/	/	/	/	/	/	/	/	/	/	/	/	/	/	/	/	/	/	/	/
254	/	/	1	/	中西医结合治疗干眼症临床观察	2019	1	/	/	140	140	中药热敷、针刺	玻璃酸钠	睛明、太阳、合谷、风池、攒竹	4周	1周3次	30min	but、sit、临床症状	未知	未知	高风险	/	/	/	/	/	/	/	/	/	/	/	/	/	/	/	/	/	/	/	/	/	/	/	/	/	/	/	/
255	/	/	1	/	朱氏风池三针法配合眼周取穴治疗干眼病40例临床研究	2020	1	/	/	80	160	针刺	泪然	：睛明、攒竹、丝竹空、瞳子髎、太阳、四白、风池	4周	1周3次	30min	症状积分、but、sit、fl	随机数表法	未知	高风险	/	/	/	/	/	/	/	/	/	/	/	/	/	/	/	/	/	/	/	/	/	/	/	/	/	/	/	/
256	/	/	1	1不良	滋肝补肾润目汤联合针刺和玻璃酸钠滴眼液治疗干眼症的效果分析	2024	1	/	/	120	120	滋肝 补肾润目汤、针刺	玻璃酸钠	：百会、头维、太阳、攒竹、睛明、承泣、背俞穴：肺俞、肝俞、肾俞，远端取穴：曲池、合谷、足三里、三阴交、太冲	2周	1天1次	30min	SIT、BUT、FL、眼部症状评分、疗效判定	随机数表法	未知	高风险	/	/	/	/	/	/	/	/	/	/	/	/	/	/	/	/	/	/	/	/	/	/	/	/	/	/	/	/
257	/	/	1	/	蝶腭神经节联合眼周穴位针刺治疗干眼的临床观察	2017	1	/	/	88	88	针刺	泪然	：上晴明、攒竹、丝竹空、四白	4周	1周3次	30min	SIT、BUT、FL、osdi	未知	未知	高风险	/	/	/	/	/	/	/	/	/	/	/	/	/	/	/	/	/	/	/	/	/	/	/	/	/	/	/	/
258	/	/	1	1	干眼综合治疗方案的临床评估	2011	2	/	/	90	180	针刺、泪然、羟糖甘滴眼液	泪然	睛明、太阳、合谷采、攒竹、丝竹空、瞳子	4周	1周3次	30min	视力、sit、BUT、cfs、症状评分	未知	未知	高风险	1	/	/	/	/	/	/	/	/	/	/	/	/	/	/	/	/	/	/	/	/	/	/	/	/	/	/	/
259	/	/	1	/	观察针刺治疗缺泪干眼症的方法及临床效果	2018	1	/	水液缺乏	90	90	针刺	泪然	丝竹空、瞳子 、太阳、晴明、攒竹	/	1周6次	30min	SIT、BUT、疗效判定	未知	未知	高风险	/	/	/	/	/	/	/	/	/	/	/	/	/	/	/	/	/	/	/	/	/	/	/	/	/	/	/	/
260	/	/	1	/	雷火灸与中药熏眼联用治疗干眼症患者的疗效分析	2019	1	/	/	160	320	雷火灸25min、中药熏蒸	中药熏蒸	括睛明、四白、攒竹、鱼腰、太阳穴、翳风	10周	1天1次	25min	疗效	未知	未知	高风险	/	/	/	/	/	/	/	/	/	/	/	/	/	/	/	/	/	/	/	/	/	/	/	/	/	/	/	/
261	/	/	1	/	雷火灸治疗睑板腺功能障碍性干眼疗效观察	2016	1	睑板腺 功能障碍性	/	90	90	雷火灸、睑板腺按摩	睑板腺按摩、抗生素滴眼液	睛明、攒竹、鱼腰、四白、太阳、风池穴、合谷穴	4周	1周3次	15min	睑板腺分泌物性状、睑板腺脂质排出程度、BUT、sit、	未知	未知	高风险	/	/	/	/	/	/	/	/	/	/	/	/	/	/	/	/	/	/	/	/	/	/	/	/	/	/	/	/
262	/	/	1	/	明目地黄汤加减配合针刺治疗干眼症60例临床观察	2016	1	/	/	120	120	明目地黄汤加减、针刺	玻璃酸钠	太阳、攒竹、晴明、合谷、三阴交。	2周	1天1次	30min	SIT、BUT、fl、疗效判定	随机数表法	未知	高风险	/	/	/	/	/	/	/	/	/	/	/	/	/	/	/	/	/	/	/	/	/	/	/	/	/	/	/	/
263	/	/	1	1	揿针联合杞菊地黄丸改善肝肾阴虚型干眼的视觉相关生活质量研究	2024	2	/	肝肾亏虚证	156	156	揿针、杞菊地黄丸	玻璃酸钠	攒竹穴，四白 穴、太阳穴、肝俞、肾俞	4周	1周3次	/	osdi、中医症状评分、sit、tbut、NEI-VFQ-25、fl、	随机数表法	信封	高风险	/	/	/	/	/	/	/	/	/	/	/	/	/	/	/	/	/	/	/	/	/	/	/	/	/	/	/	/
264	/	/	1	/	濡润神珠针刺法治疗干眼症的临床研究	2014	1	/	/	60	60	针刺（体针、皮肤针）、电针	玻璃酸钠	瞳子髂、攒竹、风池	4周	1周3次	30min	SIT、BUT、fl、疗效判定	随机数表法	未知	高风险	/	/	/	/	/	/	/	/	/	/	/	/	/	/	/	/	/	/	/	/	/	/	/	/	/	/	/	/
265	/	/	1	/	养阴清肺汤联合针刺治疗肺阴不足型干眼症的临床观察	2023	1	/	肺阴不足	116	116	重组牛碱性成纤维细胞生长因子滴眼液、针刺、养阴清肺汤	重组牛碱性成纤维细胞生长因子滴眼液	：精明、攒竹、丝竹空、鱼 腰、太阳穴、四白、风池、合谷	4周	1天1次	30min	中医证候、osdi、but、sit、fl、疗效判定、中 TNF-α、IL-8	随机数表法	未知	高风险	/	/	/	/	/	/	/	/	/	/	/	/	/	/	/	/	/	/	/	/	/	/	/	/	/	/	/	/
266	/	/	1	/	针刺联合普拉洛芬滴眼液治疗白内障术后干眼症临床疗效观察	2018	2	白内障超声乳化术后	/	80	80	针刺、普拉洛芬滴眼液	普拉洛芬滴眼液	上睛明、攒竹、鱼腰、瞳子髎、丝竹空、承泣、太阳、印堂。远端配穴：合谷、光明、三阴交	2周	1天1次	30min	睑结膜充血、干涩感、异物感、but、sit、fl、疗效评价、安全	就诊的先后次序	未知	高风险	1	/	/	/	/	/	/	/	/	/	/	/	/	/	/	/	/	/	/	/	/	/	/	/	/	/	/	/
267	/	/	1	/	针刺联合人工泪液治疗干眼症临床观察	2020	1	/	/	60	60	针刺、玻璃酸钠滴眼液	玻璃酸钠	为太阳、鱼腰、丝竹空、精明、攒竹、阳白、太冲、三阴交、合谷	4周	1周6次	30min	sit、but、fl、眼部症状评分、疗效评价	未知	未知	高风险	/	/	/	/	/	/	/	/	/	/	/	/	/	/	/	/	/	/	/	/	/	/	/	/	/	/	/	/
268	/	/	1	/	针刺联合中药雾化应用于干眼症临床治疗中疗效分析	2018	1	/	/	82	82	针刺联合中药雾化	玻璃酸钠	承泣、攒竹、睛明、瞳子髎、关元、三阴交、肝俞、肾俞	4周	1天1次	20-30min	SIT、BUT、FL、疗效判定	未知	未知	高风险	/	/	/	/	/	/	/	/	/	/	/	/	/	/	/	/	/	/	/	/	/	/	/	/	/	/	/	/
269	/	/	1	/	针刺疗法联合玻璃酸钠滴眼液治疗干眼症临床疗效观察	2020	1	/	/	60	60	针刺、玻璃酸钠滴眼液	玻璃酸钠	百会，头维，太阳，攒竹，精明，承泣等，背俞穴：肺俞，肝俞，肾俞、曲池，合谷，足三里，三阴交，太冲	2周	1天1次	30min	SIT、BUT、疗效判定	未知	未知	高风险	/	/	/	/	/	/	/	/	/	/	/	/	/	/	/	/	/	/	/	/	/	/	/	/	/	/	/	/
270	/	/	1	1	针刺配合中药热奄包熏蒸治疗蒸发过强型干眼的临床研究	2021	2	睑板腺 功能障碍性	脾胃湿热、肝肾不足、肝经郁热	60	60	睑板腺按摩、中药热奄包、针刺	睑板腺按摩配合玻璃酸钠滴眼液、普拉洛芬滴眼液点眼	承泣、太阳、攒竹、风池	2周	1天1次	20-30min	SIT、BUT、FL、osdi、眼压、疗效评价、睑板腺分泌物、	未知	未知	高风险	/	/	/	/	/	/	/	/	/	/	/	/	/	/	/	/	/	/	/	/	/	/	/	/	/	/	/	/
271	/	/	1	/	针刺治疗睑板腺功能障碍所致干眼的临床观察	2019	1	睑板腺 功能障碍性	/	60	60	针刺	玻璃酸钠	睛明 攒竹 丝竹空 瞳子髎 太阳	2周	1天1次	30min	but、fl、睑板腺分泌物	未知	未知	高风险	/	/	/	/	/	/	/	/	/	/	/	/	/	/	/	/	/	/	/	/	/	/	/	/	/	/	/	/
272	/	/	1	/	针灸对干眼症泪液分泌影响的疗效评价	2010	2	/	/	80	80	雷火灸、针刺	玻璃酸钠	、攒竹、太阳、四白、百会、神庭、风池；远端 取曲池、外关、合谷、中脘、天枢、气海、足三里、三阴交、太溪、太冲。	3周	1周3次	10min	眼部症状评分、sit、but、疗效评价	随机数表法	未知	高风险	/	/	/	/	/	/	/	/	/	/	/	/	/	/	/	/	/	/	/	/	/	/	/	/	/	/	/	/
273	/	/	1	/	针灸对干眼症泪液分泌影响的疗效评价研究	2014	1	/	/	100	100	复方门冬维甘滴眼液、针刺、无烟灸10min	复方门冬维甘滴眼液	太阳、四白、百汇、神庭、凤池、曲池、合谷、天枢、气海	2周	1天1次	20min	sit、but、疗效评价	未知	未知	高风险	/	/	/	/	/	/	/	/	/	/	/	/	/	/	/	/	/	/	/	/	/	/	/	/	/	/	/	/
274	/	/	1	/	针灸联合杞菊润目颗粒对于角结膜干燥症的疗效研究	2018	1	/	/	60	60	针灸联合杞菊润目颗粒	泪然滴眼液+杞菊润目颗粒	丝竹空、攒竹、太阳、睛明、风池	8周	1周3次	30min	sit、but、fl、疗效评价	未知	未知	高风险	/	/	/	/	/	/	/	/	/	/	/	/	/	/	/	/	/	/	/	/	/	/	/	/	/	/	/	/
275	/	/	1	/	针灸联合人工泪液治疗干眼症的疗效分析	2020	1	/	热炽阴伤、痰瘀互结、	62	62	聚乙二醇滴眼液、针刺	聚乙二醇滴眼液	攒竹、睛明、承泣	3周	1天1次	20min	sit、but、fl	未知	未知	高风险	/	/	/	/	/	/	/	/	/	/	/	/	/	/	/	/	/	/	/	/	/	/	/	/	/	/	/	/
276	/	/	1	/	针灸联合人工泪液治疗干眼症的临床疗效观察	2015	1	/	/	48	48	电针、玻璃酸钠滴眼液	玻璃酸钠	睛明、攒竹、瞳子髎、四白、太阳、风池、太冲、太溪、三阴交	3周	1周3次	15min	sit、but、疗效评价	就诊的先后次序	未知	高风险	/	/	/	/	/	/	/	/	/	/	/	/	/	/	/	/	/	/	/	/	/	/	/	/	/	/	/	/
277	/	/	1	/	针灸联合人工泪液治疗干眼症的临床效果分析	2016	1	/	/	70	70	针刺、玻璃酸钠滴眼液	玻璃酸钠	竹、睛明、太 阳、合谷、四白、三阴交、太溪、风池	3周	1周3次	20min	sit、but、fl、疗效评价	未知	未知	高风险	/	/	/	/	/	/	/	/	/	/	/	/	/	/	/	/	/	/	/	/	/	/	/	/	/	/	/	/
278	/	/	1	/	针灸配合补充维生素A治疗干眼症的疗效观察	2017	1	/	/	120	120	口服维生素A软胶囊、针刺	口服维生素A软胶囊	、承泣、睛明、太阳、攒竹、百会、太冲、光明、合谷、 风池；配穴：肝俞、肾俞、血海、曲池、内关、三阴交、 中脘、委中、丰隆、足三里、关元	3周	1天1次	/	sit、but、疗效评价	随机数表法	未知	高风险	/	/	/	/	/	/	/	/	/	/	/	/	/	/	/	/	/	/	/	/	/	/	/	/	/	/	/	/
279	/	/	1	/	针灸配合补充维生素A治疗干眼症的临床疗效	2018	1	/	/	100	100	口服维生素A软胶囊、针刺	口服维生素A软胶囊	为承泣、攒竹、晴明、太冲、合谷、百会、太阳、风池	1周	1天1次	/	sit、but、疗效评价	随机数表法	未知	高风险	/	/	/	/	/	/	/	/	/	/	/	/	/	/	/	/	/	/	/	/	/	/	/	/	/	/	/	/
280	/	/	1	/	针灸治疗干眼病的临床效果观察分析	2018	1	/	/	64	64	针刺、玻璃酸钠滴眼液	玻璃酸钠	晴明、四白、攒竹、三阴交、太阳、合谷、 太溪以及风池	3周	1周3次	/	眼部症状评分、sit、but、疗效评价	未知	未知	高风险	/	/	/	/	/	/	/	/	/	/	/	/	/	/	/	/	/	/	/	/	/	/	/	/	/	/	/	/
281	/	/	1	/	中药熏眼联合雷火灸治疗干眼症的临床效果	2019	1	/	/	75	75	针刺	玻璃酸钠	对晴明、四白、攒竹、三阴交、太阳、合谷、 太溪以及风池	3周	1周3次	20min	眼部症状评分、sit、but、疗效评价	未知	未知	高风险	/	/	/	/	/	/	/	/	/	/	/	/	/	/	/	/	/	/	/	/	/	/	/	/	/	/	/	/
282	/	/	1	1	补血润目汤联合进火补针法治疗干眼症的临床效果	2023	1	/	/	110	110	玻璃酸钠、针刺、补血润目汤	玻璃酸钠	攒竹、丝竹空、太阳、风池，配 穴包括膻中、三阴交、太溪、太冲。	4周	1天1次	30min	中医证候、osdi、but、sit、fl、不良反应	随机数表法	未知	高风险	/	/	/	/	/	/	/	/	/	/	/	/	/	/	/	/	/	/	/	/	/	/	/	/	/	/	/	/
283	/	/	1	/	电针配合中药超声雾化治疗干眼症的临床疗效观察	2014	1	/	/	45	90	电针、中药超声雾化	玻璃酸钠	丝竹空、攒竹、四白	5周	1天1次	30min	中医证候、osdi、but、sit、fl、不良反应	未知	未知	高风险	/	/	/	/	/	/	/	/	/	/	/	/	/	/	/	/	/	/	/	/	/	/	/	/	/	/	/	/
284	/	/	1	/	电针治疗气阴两虚型干眼症的疗效观察	2021	1	/	/	60	60	电针	玻璃酸钠	丝竹空、承泣、百会、大椎,远端取穴气海、关元、合谷、足三里、三阴交、太溪、阴谷、委中	4周	1周3次	30min	眼部症状评分、sit、but、疗效评价	随机数表法	未知	高风险	/	/	/	/	/	/	/	/	/	/	/	/	/	/	/	/	/	/	/	/	/	/	/	/	/	/	/	/
285	/	/	1	/	浮针再灌注治疗肝肾阴虚型老年性干眼症的临床研究	2022	1	/	肝肾亏虚证	60	120	浮针	玻璃酸钠	/	4周	1周2次	/	中医证候、osdi、but、sit、fl、疗效判断	随机数表法	未知	高风险	/	/	/	/	/	/	/	/	/	/	/	/	/	/	/	/	/	/	/	/	/	/	/	/	/	/	/	/
286	/	/	1	/	火针治疗高海拔地区睑板腺功能障碍性干眼症临床疗效观察	2024	1	睑板腺 功能障碍性	/	100	100	火针	玻璃酸钠	晴明、内承泣、至阴或少泽、	4周	1天1次	/	but、sit、fl、疗效判断	随机数表法	未知	高风险	/	/	/	/	/	/	/	/	/	/	/	/	/	/	/	/	/	/	/	/	/	/	/	/	/	/	/	/
287	/	/	1	/	基于眼表综合分析仪评价岭南火针治疗干眼的随机对照研究	2022	1	/	/	64	128	火针、玻璃酸钠	玻璃酸钠	大椎、百会、少泽、内承泣	4周	1周1次	/	眼红指数、泪河、but、sit、睑板腺功能评分标准、	未知	未知	高风险	/	/	/	/	/	/	/	/	/	/	/	/	/	/	/	/	/	/	/	/	/	/	/	/	/	/	/	/
288	/	/	1	/	加味沙参麦冬汤联合眼针治疗干眼症临床观察	2018	1	/	/	82	82	加味沙参麦冬汤、针刺	玻璃酸钠	晴明穴、攒竹穴、丝竹空穴、阳白穴、迎香穴、承泣穴	3周	1周3次	15min	症状积分、fl	奇偶法	未知	高风险	/	/	/	/	/	/	/	/	/	/	/	/	/	/	/	/	/	/	/	/	/	/	/	/	/	/	/	/
289	/	/	1	/	加味沙参麦冬汤联合眼针治疗干眼症临床观察	2017	1	/	/	78	78	加味沙参麦冬汤、针刺	玻璃酸钠	攒竹、睛明、阳白、丝竹空、承泣、迎香、太阳	3周	1周3次	15min	but、sit、fl、疗效判断	未知	未知	高风险	/	/	/	/	/	/	/	/	/	/	/	/	/	/	/	/	/	/	/	/	/	/	/	/	/	/	/	/
290	/	/	1	/	加味沙参麦冬汤联合眼针治疗干眼症临床观察	2010	1	/	泪液蒸发	60	120	加味沙参麦冬汤、针刺	玻璃酸钠	：攒竹、睛 明、阳白、丝竹空、承泣、迎香、太阳	3周	1周3次	20min	中医证候、osdi、but、sit、fl、疗效判断	未知	未知	高风险	/	/	/	/	/	/	/	/	/	/	/	/	/	/	/	/	/	/	/	/	/	/	/	/	/	/	/	/
291	/	/	1	/	加味沙参麦冬汤联合眼针治疗干眼症临床疗效观察	2021	1	/	/	106	106	加味沙参麦冬汤、针刺	聚乙二醇滴眼液	/	4周	1周3次	15min	IL-6、α(TNF-α)、sit、but、fl、osdi、疗效评价、中医证候	未知	未知	高风险	/	/	/	/	/	/	/	/	/	/	/	/	/	/	/	/	/	/	/	/	/	/	/	/	/	/	/	/
292	/	/	1	/	凉泻针法治疗白内障超声乳化术后肝经郁热型中度干燥性角结膜炎伴焦虑、抑郁的临床效果	2025	1	白内障超声乳化术后	肝经郁热型	60	60	针刺	聚乙二醇滴眼液	攒竹、丝竹空、太阳、风池；配穴选取行间、太 冲、阳陵泉	4周	1周5次	30min	HAMA、HAMD、but、sit、fl、疗效评定	未知	未知	高风险	/	/	/	/	/	/	/	/	/	/	/	/	/	/	/	/	/	/	/	/	/	/	/	/	/	/	/	/
293	/	/	1	/	凉泻针法治疗肝经郁热型干眼症的临床疗效观察	2019	1	/	肝经郁热型	60	60	针刺	聚乙二醇滴眼液	攒竹、丝竹空、太阳、风池、行间、太冲、阳陵泉,	3周	1天1次	30min	眼部症状体征积分、BUT、SIt、FL、疗效判定	未知	未知	高风险	/	/	/	/	/	/	/	/	/	/	/	/	/	/	/	/	/	/	/	/	/	/	/	/	/	/	/	/
294	/	/	1	/	揿针联合耳穴压丸治疗干眼的疗效观察	2024	1	/	肝肾阴亏	62	124	揿针、耳穴压豆、玻璃酸钠	玻璃酸钠	攒竹、丝竹空、四白、肝俞、肾俞	4周	1周3次	/	BUT、SIt、FL、疗效判定、osdi	未知	未知	高风险	/	/	/	/	/	/	/	/	/	/	/	/	/	/	/	/	/	/	/	/	/	/	/	/	/	/	/	/
295	/	/	1	/	揿针联合眼舒颗粒治疗干眼临床观察	2018	1	/	/	90	90	揿针、	玻璃酸钠	：太阳、攒竹、四白、丝竹空、印堂、合谷、三阴交	4周	1天1次	/	BUT、SIt、FL、疗效判定、	未知	未知	高风险	/	/	/	/	/	/	/	/	/	/	/	/	/	/	/	/	/	/	/	/	/	/	/	/	/	/	/	/
296	/	/	1	1	清肺养阴润燥中药联合眼针治疗干眼症临床研究	2020	1	/	蒸发过 强型、肺阴不足	300	600	清肺养阴润燥、针刺	贝复舒、玻璃酸钠	攒竹、睛明、承泣、丝竹空、阳白、迎 香、太阳	4周	1天1次	15-20min	中医证候、osdi、but、sit、fl、NEI-VFQ-25	未知	未知	高风险	/	/	/	/	/	/	/	/	/	/	/	/	/	/	/	/	/	/	/	/	/	/	/	/	/	/	/	/
297	/	/	1	/	清肝泻火除湿方联合凉泻针法治疗肝经郁热型干眼症的效果分析	2024	1	/	肝经郁热型	95	95	清肝泻火除湿方、针刺	玻璃酸钠	（攒竹、丝竹空、太阳、风池）、行间、太冲、阳陵泉	4周	1周5次	30min	中医证候积分、BUT、SIT、fl、疗效评定、IL-6、TNF-α、IL-1β	未知	未知	高风险	/	/	/	/	/	/	/	/	/	/	/	/	/	/	/	/	/	/	/	/	/	/	/	/	/	/	/	/
298	/	/	1	/	头针疗法干预白内障超声乳化术后干眼67例疗效观察	2022	1	白内障超声乳化术后	/	200	200	针刺	玻璃酸钠	头针	4周	1周3次	10min	osdi、sit、but、fl	随机数表法	未知	高风险	/	/	/	/	/	/	/	/	/	/	/	/	/	/	/	/	/	/	/	/	/	/	/	/	/	/	/	/
299	/	/	1	/	温通针法联合玻璃酸钠滴眼液治疗干眼症患者的效果分析	2025	1	/	/	102	102	温通针法	玻璃酸钠	风池、攒竹、内关、光明、太冲、复溜、三阴交	4周	1天1次	/	SIT、BUT、fl、疗效判定、症状积分	随机数表法	未知	高风险	/	/	/	/	/	/	/	/	/	/	/	/	/	/	/	/	/	/	/	/	/	/	/	/	/	/	/	/
300	/	/	1	/	穴位注射当归注射液治疗干眼症45例疗效观察	2011	1	/	/	75	75	穴位注射	泪然、	攒竹、丝竹空、太阳、四白、合谷、风池、三阴交、太冲、足三里	10天	1天1次	/	疗效	未知	未知	高风险	/	/	/	/	/	/	/	/	/	/	/	/	/	/	/	/	/	/	/	/	/	/	/	/	/	/	/	/
301	/	/	1	/	眼针联合滋阴养目汤加减辅治干眼症疗效观察	2024	1	/	/	100	100	眼针、滋阴养目汤	玻璃酸钠	上睛明、攒竹、四白、承泣、太阳、丝竹空、阳白	4周	1周5次	30min	sit、but、cfs、视疲劳检测：明视持久度（Bright visual persistence, BVP）、临床症状积分、（NEI-VFQ-25	未知	未知	高风险	/	/	/	/	/	/	/	/	/	/	/	/	/	/	/	/	/	/	/	/	/	/	/	/	/	/	/	/
302	/	/	1	/	针刺治疗干眼症30例	2011	1	/	气阴两虚、湿热壅滞、瘀血内阻	30	30	针刺	玻璃酸钠	：睛明、球后、太阳、四白、风池、合谷、三 阴交、太冲	4周	1周5次	30min	sit、疗效、干眼症量表评分	未知	未知	高风险	/	/	/	/	/	/	/	/	/	/	/	/	/	/	/	/	/	/	/	/	/	/	/	/	/	/	/	/
303	/	/	1	/	中医综合疗法治疗干眼症的临床研究	2015	1	/	/	120	120	针刺、	桑白皮汤	晴明穴、太阳穴、丝竹空穴、阳 白穴以及攒竹穴、肾俞穴、太溪穴、太冲	3周	1天1次	30min	疗效	未知	未知	高风险	/	/	/	/	/	/	/	/	/	/	/	/	/	/	/	/	/	/	/	/	/	/	/	/	/	/	/	/
304	中国	/	1	/	A clinical study of acupuncture and SSP (silver spike point) electro-therapy for dry eye syndrome	2006	1	/	/	43	43	电针	聚乙二醇滴眼液	Ex-HN、sj 23、g 14、s2、s6	8周	1周3次	20min	vas、sit、but、	未知	未知	高风险	/	/	/	/	/	/	/	/	/	/	/	/	/	/	/	/	/	/	/	/	/	/	/	/	/	/	/	/
305	中国	/	1	/	A Mechanism Study of Electroacupuncture for Dry Eye Syndrome by Targeting Conjunctival Cytokine Expressions	2020	1	/	/	/	/	针刺	玻璃	bl2、EX-HN5、TE23、ST2、gb20、gv20、l14、st36、gb37、sp6、lr3	4周	1周3次	30min	osdi、sit、but	未知	未知	高风险	/	/	/	/	/	/	/	/	/	/	/	/	/	/	/	/	/	/	/	/	/	/	/	/	/	/	/	/
306	韩国	/	2	1不良	Acupuncture for dry eye syndrome after refractive surgery: A randomized controlled pilot trial	2021	1	lasik术后	/	18	18	针刺	常规护理	BL2 、 TE23 、 GB14 、 GB20 、 Ex1 、 ST1 、 LI4 和 LI11	4周	1天1次	20min	vas、sit、but、osdi、MYMOP-2、csp	计算机产生随机数字	信封	评估者不知情	/	/	/	/	/	/	/	/	/	/	/	/	/	/	/	/	/	/	/	/	/	/	/	/	/	/	/	/
307	韩国	/	1	1不良	Acupuncture for the treatment of dry eye: a multicenter randomised controlled trial with active comparison intervention (artificial teardrops)	2012	1	/	/	150	150	针刺	泪然	BL2 、 GB14 、 TE 23 、 Ex1 、 ST1 、 GB20 、 LI4 、 LI11 、GV23	4周	1周3次	20min	vas、sit、tbut、osdi、MYMOP-2、qol	计算机产生随机数字	信封	高风险	1	/	/	/	/	/	/	/	/	/	/	/	/	/	/	/	/	/	/	/	/	/	/	/	/	/	/	/
308	瑞典	/	1	/	Acupuncture treatment in patients with keratoconjunctivitis sicca: a pilot study	2004	1	/	/	25	25	针刺	泪然	ST2, ST8, ST36, GB1, GB14, BL2、 LI4	3周	1周3次	30min	vas、osdi、sit、but、	未知	未知	高风险	/	/	/	/	/	/	/	/	/	/	/	/	/	/	/	/	/	/	/	/	/	/	/	/	/	/	/	/
309	中国	/	1	1不良	Effect of Acupuncture on Tear Proteomics in Patients with Video Display Terminal-Related Dry Eye	2024	1	/	/	60	60	针刺	玻璃酸钠	BL2、EX-HN5、ST2、LI4、SJ23、BL1、GB20、DU20	4周	1天1次	30min	osdi、sit、but、fl	计算机区组随机	未知	高风险	1	/	/	/	/	/	/	/	/	/	/	/	/	/	/	/	/	/	/	/	/	/	/	/	/	/	/	/
310	中国	/	1	/	Effect of Acupuncture Treatment on the Ocular Pain, Mental State and Ocular Surface Characteristics of Patients with Dry Eye Disease: A Non-Randomized Pilot Study	2024	1	/	/	48	48	针刺	玻璃酸钠	BL1、BL2、ST1、LI 20、SI1 和 SI3	4周	1周3次	30min	nrs、osdi、tbut、cfs、泪河、sas、sds	未知	未知	评估者不知情	/	/	/	/	/	/	/	/	/	/	/	/	/	/	/	/	/	/	/	/	/	/	/	/	/	/	/	/
311	中国	/	2	1	Effectiveness of acupuncture at acupoint BL1 (Jingming) in comparison with artificial tears for moderate to severe dry eye disease: a randomized controlled trial	2022	1	/	/	120	120	针刺	玻璃酸钠	BL1	8周	1周3次	/	nrs、osdi、tbut、cfs	计算机区组随机	不透光的密闭信封	高风险	1	/	/	/	/	/	/	/	/	/	/	/	/	/	/	/	/	/	/	/	/	/	/	/	/	/	/	/
312	中国	/	1	1	Effects of electroacupuncture on dry eye: A pilot randomized controlled trial	2023	1	/	/	100	100	电针	玻璃酸钠	BL2、TE23、EX-HN5、ST2、GV20、GB20、LI4、ST36、GB23	4周	1周3次	30min	nibut、泪河、sit、角膜地形图、sf-36、hads	计算机区组随机	不透光的密闭信封	评估者不知情	1	/	/	/	/	/	/	/	/	/	/	/	/	/	/	/	/	/	/	/	/	/	/	/	/	/	/	/
313	中国	/	1	/	Proteomic analysis of tears following acupuncture treatment for menopausal dry eye disease by two-dimensional nano-liquid chromatography coupled with tandem mass spectrometry	2017	1	围绝经期干眼	/	28	28	针刺、玻璃酸钠滴眼液	玻璃酸钠	BL 1、BL 2、SJ 23、EXTRAI、ST 2、LI 4、GB 20、DU 20、ST 1	8周	1周3次	30min	osdi、sit、tbut、症状评分、E2、LH、FSH、健康问卷PHQ-9、焦虑GAD-7	未知	未知	高风险	/	/	/	/	/	/	/	/	/	/	/	/	/	/	/	/	/	/	/	/	/	/	/	/	/	/	/	/
314	韩国	/	2	1	Acupuncture for dry eye syndrome after refractive surgery: A randomized controlled pilot trial	2020	1	lasik术后	/	18	18	针刺、玻璃酸钠滴眼液	玻璃酸钠	BL2 、 TE23 、 GB14 、 GB20 、 Ex1 、 ST1 、 LI4 、LI11	4周	1周3次	20min	vas、sit、tbut、osdi、MYMOP-2、qol	计算机分组	不透光的密闭信封	评估者不知情	1	/	/	/	/	/	/	/	/	/	/	/	/	/	/	/	/	/	/	/	/	/	/	/	/	/	/	/
315	韩国	/	1	1	Acupuncture for the Treatment of Dry Eye: A Multicenter Randomised Controlled Trial with Active Comparison Intervention	2012	1	/	/	150	150	针刺	泪然	BL2 、 GB14 、 TE 23 、 Ex1 、 ST1 、 GB20 、 LI4 、 LI11、GV23	4周	1周3次	20min	vas、sit、tbut、osdi、MYMOP-2、qol	计算机分组	不透光的密闭信封	评估者不知情	1	/	/	/	/	/	/	/	/	/	/	/	/	/	/	/	/	/	/	/	/	/	/	/	/	/	/	/
316	中国	/	1	/	Effectiveness of an Acupuncture Steam-Warming Eye Mask on Dry Eye Disease in Visual Display Terminal Users: A Prospective Randomized Controlled Trial.	2024	1	/	/	40	40	电针	蒸汽眼罩	bl2、EX_HN4、TE23	/	/	/	nrs、osdi、tbut、cfs、眼压IOP、未矫正视力UCVA、脂质量分级	未知	未知	高风险	/	/	/	/	/	/	/	/	/	/	/	/	/	/	/	/	/	/	/	/	/	/	/	/	/	/	/	/
317	/	/	1	/	Effects of Auricular Acupressure on Dry Eye Syndrome, Stress, and Depressive Symptoms in Older Adults: A Single-blind, Randomized Controlled Trial	2024	1	/	/	100	100	电针耳穴	耳穴贴压	(TF4 ), Zero (H1 ), Liver (CO12 ), and Master Sensorial (Eye, L5	4周	1周2次	/	nrs、osdi、tbut、疗效评价	未知	未知	高风险	/	/	/	/	/	/	/	/	/	/	/	/	/	/	/	/	/	/	/	/	/	/	/	/	/	/	/	/
318	中国	/	1	/	Moxibustion with Walnut Shell Spectacles Could Improve the Objective Symptoms and Tear Film Stability of Patients with Dry Eye Disease: A Randomized Controlled Trial	2022	1	/	/	130	130	隔核桃灸	玻璃酸钠	/	4周	1周3次	45min	vas、osdi、sit、but、cfs	计算机分组	不透光的密闭信封	评估者不知情	1	/	/	/	/	/	/	/	/	/	/	/	/	/	/	/	/	/	/	/	/	/	/	/	/	/	/	/
319	中国	/	1	1	Effectiveness of acupuncture at acupoint BL1 (Jingming) in comparison with artificial tears for moderate to severe dry eye disease: a randomized controlled trial	2022	1	/	/	120	120	针刺	玻璃酸钠EUSAN GmbH	BL1	8周	1周3次	/	nrs、osdi、tbut、cfs	计算机分组	不透光的密闭信封	评估者不知情	1	/	/	/	/	/	/	/	/	/	/	/	/	/	/	/	/	/	/	/	/	/	/	/	/	/	/	/
/	/	/	/	/	/	/	/	/	/	/	/	/	/	/	/	/	/	322篇有指标	/	/	/	/	/	/	/	/	/	/	/	/	/	/	/	/	/	/	/	/	/	/	/	/	/	/	/	/	/	/	/
[truncated: 54 more columns]

## Sheet: Sheet3
年份	发文量/篇	论文类型 期刊1 学位2
2004	4	1
2005	2	2
2006	4	2
2007	1	2
2008	1	1
2009	7	1
2010	6	1
2011	6	1
2012	8	1
2013	9	1
2014	20	1
2015	16	2
2016	12	2
2017	16	2
2018	26	2
2019	28	1
2020	29	1
2021	23	1
2022	30	1
2023	23	1
2024	39	2
2025	9	2
总数	319	1
		1
		1
		2
		2
		2
		1
		2
		2
		2
		1
		2
		1
		1
		2
		1
		1
		1
		1
		1
		1
		1
		1
		1
		1
		2
		1
		1
		1
		2
		1
		1
		1
		1
		1
		1
		1
		2
		1
		1
		2
		2
		1
		2
		2
		2
		2
		1
		1
		1
		1
		1
		1
		2
		1
		1
		1
		1
		1
		1
		1
		2
		2
		1
		1
		1
		1
		2
		2
		1
		1
		1
		1
		1
		1
		1
		1
		1
		1
		1
		1
		2
		1
		1
		2
		1
		2
		2
		1
		1
		1
		1
		2
		1
		2
		1
		1
		2
		2
		2
		1
		1
		2
		1
		1
		1
		1
		1
		2
		1
		1
		2
		1
		1
		1
		2
		1
		1
		1
		1
		2
		1
		1
		1
		1
		1
		1
		1
		2
		2
		1
		1
		1
		1
		1
		1
		1
		1
		1
		2
		1
		1
		1
		1
		1
		1
		1
		1
		1
		1
		1
		1
		1
		1
		1
		1
		1
		1
		1
		2
		1
		1
		1
		1
		1
		1
		1
		1
		1
		1
		1
		1
		1
		1
		1
		1
		2
		1
		1
		1
		1
		1
		1
		1
		1
		1
		1
		2
		1
		1
		2
		1
		1
		1
		1
		1
		1
		1
		2
		1
		1
		1
		1
		2
		1
		1
		1
		1
		1
		1
		1
		1
		1
		1
		1
		1
		1
		1
		1
		1
		1
		1
		1
		1
		1
		1
		1
		1
		1
		1
		1
		1
		1
		1
		1
		2
		1
		1
		1
		1
		2
		1
		1
		2
		1
		1
		1
		2
		1
		2
		1
		1
		1
		1
		1
		1
		1
		1
		1
		1
		1
		1
		1
		1
		1
		1
		1
		1
		1
		1
		1
		1
		1
		1
		1
		1
		1
		1
		1
		1
		1
		1
		1
		1
		1
		1
		1
		1
		1
		1
		1
		1
		1
		1
		1
		1
		1

## Sheet: Sheet6
序号	1	2	3	4	5	6	7	8	9	10	11	12	13	14	15	16	17	18	19	20	21	22	23	24	25	26	27	28	29	30	31	32	33	34	35	36	37	38	39	40	41	42	43	44	45	46	47	48	49
1随机序列产生	high	unclear	low	low	low	unclear	low	high	unclear	unclear	unclear	low	unclear	unclear	unclear	unclear	unclear	unclear	high	low	unclear	unclear	unclear	unclear	unclear	unclear	unclear	low	unclear	low	unclear	unclear	unclear	low	unclear	unclear	high	low	unclear	unclear	low	low	unclear	low	low	low	unclear	low	unclear
2分配隐藏	unclear	unclear	low	unclear	unclear	unclear	unclear	unclear	unclear	unclear	unclear	unclear	unclear	unclear	unclear	unclear	unclear	unclear	unclear	unclear	unclear	unclear	unclear	unclear	unclear	unclear	unclear	low	unclear	unclear	unclear	unclear	unclear	unclear	unclear	unclear	unclear	unclear	unclear	unclear	unclear	unclear	unclear	unclear	unclear	unclear	unclear	unclear	unclear
3医患盲法	high	high	high	high	high	high	high	high	high	high	high	high	high	high	high	high	high	high	high	high	high	high	high	high	high	high	high	high	high	high	high	high	high	high	high	high	high	high	high	high	high	high	high	high	high	high	high	high	high
4数据评估者盲法	unclear	unclear	unclear	unclear	unclear	unclear	unclear	unclear	unclear	unclear	unclear	unclear	unclear	unclear	unclear	unclear	unclear	unclear	unclear	unclear	unclear	unclear	unclear	unclear	unclear	unclear	unclear	unclear	unclear	unclear	unclear	unclear	unclear	unclear	unclear	unclear	unclear	unclear	unclear	unclear	unclear	unclear	unclear	unclear	unclear	unclear	unclear	unclear	unclear
5结果数据完整性	low	low	low	low	low	low	low	low	low	low	low	low	low	low	low	low	low	low	low	low	low	low	low	low	low	low	low	low	low	high	low	low	low	low	low	low	low	low	low	low	low	low	low	low	low	low	low	low	low
6选择性报告	low	low	low	low	low	low	low	low	low	low	low	low	low	low	low	low	low	low	low	low	low	low	low	low	low	low	low	low	low	low	low	low	low	low	low	low	low	low	low	low	low	low	low	low	low	low	low	low	low
7其他偏倚	unclear	unclear	unclear	unclear	unclear	unclear	unclear	unclear	unclear	unclear	unclear	unclear	unclear	unclear	unclear	unclear	unclear	unclear	unclear	unclear	unclear	unclear	unclear	unclear	unclear	unclear	unclear	unclear	unclear	unclear	unclear	unclear	unclear	unclear	unclear	unclear	unclear	unclear	unclear	unclear	unclear	unclear	unclear	unclear	unclear	unclear	unclear	unclear	unclear
[truncated: 270 more columns]

## Sheet: Sheet7
		Clinical Efficacy	TCM Syndrome Score	TCM Symptom Score	Ocular Surface Health Assessment Metrics	Ocular Symptom and Function Questionnaires	Quality of Life	Pain Score	Sleep Quality	Psychological Status	Sex Hormone Levels	Inflammatory Marker Levels	Immune Defense Markers	Others
		1	2	3	4	5	6	7	8	9	10	11	12	13
	干预措施	临床疗效	中医证候积分	中医症状积分	眼表健康评估指标	眼部症状与功能问卷	生活质量	疼痛	睡眠	心理	激素	因子	防御	其他
Acupuncture	针刺	76	10	41	134	48	8	4	1	10	1	10	2	32
Electroacupuncture	电针	5	0	0	0	3	1	1	0	1	0	0	0	2
Press needle	揿针	2	1	0	2	1	0	0	0	0	0	0	0	1
Floating Manual Acupuncture	浮针	1	1	0	1	1	0	0	0	0	0	0	0	0
Fire needle	火针	1	0	0	2	0	0	0	0	0	0	0	0	0
Plum-blossom needle	梅花针	1	0	0	1	0	0	0	0	0	0	0	0	0
Abdominal acupuncture	腹针	0	0	0	1	1	0	0	0	0	0	0	0	0
Body acupuncture	体针	1	1	0	1	1	0	0	0	0	0	0	0	1
Scalp acupuncture	头针	1	0	0	2	2	0	0	0	0	0	0	0	1
Eye acupuncture	眼针	3	1	0	3	0	0	0	0	1	0	0	0	2
Acupoint injection	穴位注射	1	0	0	0	0	0	0	0	0	0	0	0	0
Moxibustion	艾灸	0	0	0	1	0	0	0	0	0	0	0	0	0
Walnut-shell moxibustion	隔核桃灸	0	0	0	3	3	0	0	0	0	0	0	0	2
Warm needle moxibustion	温针灸	1	0	0	1	0	0	0	0	0	0	0	0	0
Thunder-fire moxibustion	雷火灸	0	0	2	7	2	0	0	0	0	0	1	0	0
Heat-sensitive moxibustion	热敏灸	1	0	0	1	1	0	0	0	0	0	0	0	1
Moxibustion during motion	运动灸法	0	0	1	1	1	0	0	0	0	0	0	0	1
Manual Acupuncture + Heat-sensitive moxibustion	针刺+热敏灸	1	0	1	1	0	0	0	0	0	0	0	0	0
Manual Acupuncture + Warm needle moxibustion	针刺+温针灸	2	0	0	2	0	0	0	0	0	0	0	0	0
Manual Acupuncture + Thunder-fire moxibustion	针刺+雷火灸	5	2	1	10	6	0	0	0	0	2	0	0	2
Manual Acupuncture + Walnut-shell moxibustion	针刺+隔核桃灸	1	0	0	1	1	0	0	0	0	0	0	0	1
Manual Acupuncture + Moxibustion	针刺+艾灸	0	1	2	3	1	1	0	0	0	0	2	0	1
Manual Acupuncture + Auricular taping	针刺+耳穴贴压	0	0	0	1	1	0	0	0	0	0	0	0	0
Manual Acupuncture + Bloodletting	针刺+放血	0	0	1	1	1	0	0	0	0	0	0	0	0
Manual Acupuncture + Meibomian gland massage	针刺+睑板腺按摩	1	1	1	3	2	0	0	0	0	0	0	0	2
Manual Acupuncture + Acupoint massage	针刺+穴位按摩	2	0	0	2	1	0	0	0	0	0	0	0	0
Manual Acupuncture + Acupoint application	针刺+穴位贴敷	1	0	0	0	0	0	0	0	0	0	0	0	0
Manual Acupuncture + External herbal therapy	针刺+中药外治	13	1	9	19	4	0	0	0	0	0	0	0	5
Manual Acupuncture + External herbs + Meibomian massage	针刺+中药外治+睑板腺按摩	0	0	0	1	1	0	0	0	0	0	0	0	1
Manual Acupuncture + External herbs + Oral herbs	针刺+中药外治+中药口服	2	0	1	3	2	0	0	0	0	0	0	0	3
Electroacupuncture + Oral herbal medicine	电针+中药口服	1	0	0	1	0	0	0	0	0	0	0	0	0
Electroacupuncture + Oral herbs + External herbs	电针+中药口服+中药外治	0	0	0	1	0	0	0	0	0	0	0	0	0
Manual Acupuncture + Acupoint injection	针刺+穴位注射	0	0	1	1	1	0	0	0	0	0	0	0	1
Manual Acupuncture + Oral herbal medicine	针刺+中药口服	35	14	15	53	17	1	0	0	3	0	0	5	9
Electroacupuncture + External herbal therapy	电针+中药外治	0	1	0	1	1	0	0	0	0	0	0	0	0
Press needle + Auricular seed taping	揿针+耳穴压豆	1	0	0	1	1	0	0	0	0	0	0	0	0
Press needle + Oral herbal medicine	揿针+中药口服	0	0	1	1	0	1	0	0	0	0	0	0	1
Press needle + External herbal therapy	揿针+中药外治	1	0	1	1	0	0	0	0	0	0	0	0	0
Eye acupuncture + Oral herbal medicine	眼针+中药口服	1	0	0	1	1	0	0	0	0	0	0	0	0
Moxibustion + Bloodletting	艾灸+放血	0	0	0	1	0	0	0	0	0	0	0	0	0
Moxibustion + External herbal therapy	艾灸+中药外治	1	0	1	1	0	0	0	0	0	0	0	0	0
Thunder-fire moxibustion + Auricular therapy	雷火灸+耳穴	1	0	0	1	0	0	0	0	0	0	0	0	0
Thunder-fire moxibustion + Meibomian gland massage	雷火灸+睑板腺按摩	2	0	0	5	2	0	0	0	0	1	1	0	0
Thunder-fire moxibustion + Acupoint massage	雷火灸+穴位按摩	2	0	3	4	0	0	0	0	0	0	0	0	0
Thunder-fire moxibustion + Oral herbal medicine	雷火灸+中药口服	2	2	1	6	4	1	0	1	0	0	2	0	2
Thunder-fire moxibustion + External herbal therapy	雷火灸+中药外治	4	2	1	6	2	0	0	0	0	0	2	0	4
Manual Acupuncture + Thunder-fire moxibustion + Auricular taping	针刺+雷火灸+耳穴贴压	1	0	0	1	0	0	0	0	0	0	0	0	0
Electroacupuncture + Thunder-fire moxibustion + External herbs	电针+雷火灸+中药外治	0	0	0	1	0	0	0	0	0	0	0	0	0

## Sheet: Sheet8
措施	指标	发文量/篇
1	1	76		1	1	1	1	1	1	1	1	1	1	1	1	1	1	2	2	2	2	2	2	2	2	2	2	2	2	2	2	3	3	3	3	3	3	3	3	3	3	3	3	3	3	4	4	4	4
1	2	10		1	2	3	4	5	6	7	8	9	10	11	12	13	14	1	2	3	4	5	6	7	8	9	10	11	12	13	14	1	2	3	4	5	6	7	8	9	10	11	12	13	14	1	2	3	4
1	3	41
1	4	134
1	5	48
1	6	8
1	7	4
1	8	1
1	9	10
1	10	1
1	11	10
1	12	2
1	13	32
2	1	5
2	2	0
2	3	0
2	4	0
2	5	3
2	6	1
2	7	1
2	8	0
2	9	1
2	10	0
2	11	0
2	12	0
2	13	2
3	1	2
3	2	1
3	3	0
3	4	2
3	5	1
3	6	0
3	7	0
3	8	0
3	9	0
3	10	0
3	11	0
3	12	0
3	13	1
4	1	1
4	2	1
4	3	0
4	4	1
4	5	1
4	6	0
4	7	0
4	8	0
4	9	0
4	10	0
4	11	0
4	12	0
4	13	0
5	1	1
5	2	0
5	3	0
5	4	2
5	5	0
5	6	0
5	7	0
5	8	0
5	9	0
5	10	0
5	11	0
5	12	0
5	13	0
6	1	1
6	2	0
6	3	0
6	4	1
6	5	0
6	6	0
6	7	0
6	8	0
6	9	0
6	10	0
6	11	0
6	12	0
6	13	0
7	1	0
7	2	0
7	3	0
7	4	1
7	5	1
7	6	0
7	7	0
7	8	0
7	9	0
7	10	0
7	11	0
7	12	0
7	13	0
8	1	1
8	2	1
8	3	0
8	4	1
8	5	1
8	6	0
8	7	0
8	8	0
8	9	0
8	10	0
8	11	0
8	12	0
8	13	1
9	1	1
9	2	0
9	3	0
9	4	2
9	5	2
9	6	0
9	7	0
9	8	0
9	9	0
9	10	0
9	11	0
9	12	0
9	13	1
10	1	3
10	2	1
10	3	0
10	4	3
10	5	0
10	6	0
10	7	0
10	8	0
10	9	1
10	10	0
10	11	0
10	12	0
10	13	2
11	1	0
11	2	0
11	3	0
11	4	1
11	5	0
11	6	0
11	7	0
11	8	0
11	9	0
11	10	0
11	11	0
11	12	0
11	13	0
12	1	0
12	2	0
12	3	0
12	4	3
12	5	3
12	6	0
12	7	0
12	8	0
12	9	0
12	10	0
12	11	0
12	12	0
12	13	2
13	1	1
13	2	0
13	3	0
13	4	1
13	5	0
13	6	0
13	7	0
13	8	0
13	9	0
13	10	0
13	11	0
13	12	0
13	13	0
14	1	0
14	2	0
14	3	2
14	4	7
14	5	2
14	6	0
14	7	0
14	8	0
14	9	0
14	10	0
14	11	1
14	12	0
14	13	0
15	1	1
15	2	0
15	3	0
15	4	1
15	5	1
15	6	0
15	7	0
15	8	0
15	9	0
15	10	0
15	11	0
15	12	0
15	13	1
16	1	0
16	2	0
16	3	1
16	4	1
16	5	1
16	6	0
16	7	0
16	8	0
16	9	0
16	10	0
16	11	0
16	12	0
16	13	1
17	1	1
17	2	0
17	3	0
17	4	0
17	5	0
17	6	0
17	7	0
17	8	0
17	9	0
17	10	0
17	11	0
17	12	0
17	13	0
18	1	0
18	2	1
18	3	2
18	4	3
18	5	1
18	6	1
18	7	0
18	8	0
18	9	0
18	10	0
18	11	2
18	12	0
18	13	1
19	1	0
19	2	0
19	3	0
19	4	1
19	5	1
19	6	0
19	7	0
19	8	0
19	9	0
19	10	0
19	11	0
19	12	0
19	13	0
20	1	0
20	2	0
20	3	1
20	4	1
20	5	1
20	6	0
20	7	0
20	8	0
20	9	0
20	10	0
20	11	0
20	12	0
20	13	0
21	1	1
21	2	0
21	3	0
21	4	1
21	5	1
21	6	0
21	7	0
21	8	0
21	9	0
21	10	0
21	11	0
21	12	0
21	13	1
22	1	1
22	2	1
22	3	1
22	4	3
22	5	2
22	6	0
22	7	0
22	8	0
22	9	0
22	10	0
22	11	0
22	12	0
22	13	2
23	1	5
23	2	2
23	3	1
23	4	10
23	5	6
23	6	0
23	7	0
23	8	0
23	9	0
23	10	2
23	11	0
23	12	0
23	13	2
24	1	1
24	2	0
24	3	0
24	4	1
24	5	0
24	6	0
24	7	0
24	8	0
24	9	0
24	10	0
24	11	0
24	12	0
24	13	0
25	1	1
25	2	0
25	3	1
25	4	1
25	5	0
25	6	0
25	7	0
25	8	0
25	9	0
25	10	0
25	11	0
25	12	0
25	13	0
26	1	2
26	2	0
26	3	0
26	4	2
26	5	0
26	6	0
26	7	0
26	8	0
26	9	0
26	10	0
26	11	0
26	12	0
26	13	0
27	1	2
27	2	0
27	3	0
27	4	2
27	5	1
27	6	0
27	7	0
27	8	0
27	9	0
27	10	0
27	11	0
27	12	0
27	13	0
28	1	1
28	2	0
28	3	0
28	4	0
28	5	0
28	6	0
28	7	0
28	8	0
28	9	0
28	10	0
28	11	0
28	12	0
28	13	0
29	1	0
29	2	0
29	3	1
29	4	1
29	5	1
29	6	0
29	7	0
29	8	0
29	9	0
29	10	0
29	11	0
29	12	0
29	13	1
30	1	35
30	2	14
30	3	15
30	4	53
30	5	17
30	6	1
30	7	0
30	8	0
30	9	3
30	10	0
30	11	0
30	12	5
30	13	9
31	1	13
31	2	1
31	3	9
31	4	19
31	5	4
31	6	0
31	7	0
31	8	0
31	9	0
31	10	0
31	11	0
31	12	0
31	13	5
32	1	0
32	2	0
32	3	0
32	4	1
32	5	1
32	6	0
32	7	0
32	8	0
32	9	0
32	10	0
32	11	0
32	12	0
32	13	1
33	1	2
33	2	0
33	3	1
33	4	3
33	5	2
33	6	0
33	7	0
33	8	0
33	9	0
33	10	0
33	11	0
33	12	0
33	13	3
34	1	0
34	2	0
34	3	0
34	4	1
34	5	0
34	6	0
34	7	0
34	8	0
34	9	0
34	10	0
34	11	0
34	12	0
34	13	0
35	1	1
35	2	0
35	3	0
35	4	1
35	5	0
35	6	0
35	7	0
35	8	0
35	9	0
35	10	0
35	11	0
35	12	0
35	13	0
36	1	0
36	2	0
36	3	0
36	4	1
36	5	0
36	6	0
36	7	0
36	8	0
36	9	0
36	10	0
36	11	0
36	12	0
36	13	0
37	1	0
37	2	1
37	3	0
37	4	1
37	5	1
37	6	0
37	7	0
37	8	0
37	9	0
37	10	0
37	11	0
37	12	0
37	13	0
38	1	1
38	2	0
38	3	0
38	4	1
38	5	1
38	6	0
38	7	0
38	8	0
38	9	0
38	10	0
38	11	0
38	12	0
38	13	0
39	1	0
39	2	0
39	3	1
39	4	1
39	5	0
39	6	1
39	7	0
39	8	0
39	9	0
39	10	0
39	11	0
39	12	0
39	13	1
40	1	1
40	2	0
40	3	1
40	4	1
40	5	0
40	6	0
40	7	0
40	8	0
40	9	0
40	10	0
40	11	0
40	12	0
40	13	0
41	1	1
41	2	0
41	3	0
41	4	1
41	5	1
41	6	0
41	7	0
41	8	0
41	9	0
41	10	0
41	11	0
41	12	0
41	13	0
42	1	0
42	2	0
42	3	0
42	4	1
42	5	0
42	6	0
42	7	0
42	8	0
42	9	0
42	10	0
42	11	0
42	12	0
42	13	0
43	1	1
43	2	0
43	3	1
43	4	1
43	5	0
43	6	0
43	7	0
43	8	0
43	9	0
43	10	0
43	11	0
43	12	0
43	13	0
44	1	1
44	2	0
44	3	0
44	4	1
44	5	0
44	6	0
44	7	0
44	8	0
44	9	0
44	10	0
44	11	0
44	12	0
44	13	0
45	1	2
45	2	0
45	3	0
45	4	5
45	5	2
45	6	0
45	7	0
45	8	0
45	9	0
45	10	1
45	11	1
45	12	0
45	13	0
46	1	2
46	2	0
46	3	3
46	4	4
46	5	0
46	6	0
46	7	0
46	8	0
46	9	0
46	10	0
46	11	0
46	12	0
46	13	0
47	1	2
47	2	2
47	3	1
47	4	6
47	5	4
47	6	1
47	7	0
47	8	1
47	9	0
47	10	0
47	11	2
47	12	0
47	13	2
48	1	4
48	2	2
48	3	1
48	4	6
48	5	2
48	6	0
48	7	0
48	8	0
48	9	0
48	10	0
48	11	2
48	12	0
48	13	4
[truncated: 626 more columns]

## Sheet: Sheet9
序号	疾病类型	干预措施	临床疗效	中医证候积分	中医症状积分	眼部症状体征	眼部问卷	睑板腺	生活质量	疼痛	睡眠	心理	激素	因子	防御	其他
210	肺阴不足	电针+中药口服	1			1
134	肺阴不足	针刺				1	1									1
152	肺阴不足	针刺	1		1	1
214	肺阴不足	针刺+艾灸			1	1	1		1
106	肺阴不足	针刺+中药口服				1	1							1
114	肺阴不足	针刺+中药口服	1		1	1
144	肺阴不足	针刺+中药口服	1
265	肺阴不足	针刺+中药口服	1	1		1	1					1
296	肺阴不足	针刺+中药口服		1		1	1		1							1
66	肝经郁热	揿针	1	1		1	1									1
4	肝经郁热	针刺		1		1	1									1
67	肝经郁热	针刺		1		1										1
80	肝经郁热	针刺				1						1
159	肝经郁热	针刺	1		1	1						1
292	肝经郁热	针刺	1			1						1
293	肝经郁热	针刺	1			1	1
121	肝经郁热	针刺+放血			1	1	1
297	肝经郁热	针刺+中药口服	1	1		1								1
263	肝肾阴亏	揿针+中药口服			1	1			1							1
243	肝肾阴亏	针刺+中药口服		1	1	1
244	肝肾阴亏	针刺+中药外治	1			1
248	肝肾阴亏	针刺+中药外治	1			1										1
285	肝肾阴虚	浮针	1	1		1	1
223	肝肾阴虚	雷火灸+中药口服				1	1									1
294	肝肾阴虚	揿针+耳穴压豆	1			1	1
89	肝肾阴虚	眼针	1			1
91	肝肾阴虚	眼针	1	1		1										1
2	肝肾阴虚	针刺	1		1	1										1
13	肝肾阴虚	针刺		1		1	1									1
17	肝肾阴虚	针刺			1	1						1
27	肝肾阴虚	针刺		1		1
30	肝肾阴虚	针刺		1		1	1									1
68	肝肾阴虚	针刺	1		1	1
78	肝肾阴虚	针刺			1	1
84	肝肾阴虚	针刺	1			1
108	肝肾阴虚	针刺	1		1
109	肝肾阴虚	针刺	1		1	1
127	肝肾阴虚	针刺	1			1
131	肝肾阴虚	针刺				1	1
160	肝肾阴虚	针刺	1			1
168	肝肾阴虚	针刺		1		1
226	肝肾阴虚	针刺	1			1										1
234	肝肾阴虚	针刺				1						1
82	肝肾阴虚	针刺+艾灸		1		1								1		1
36	肝肾阴虚	针刺+雷火灸	1			1							1
39	肝肾阴虚	针刺+雷火灸	1		1	1
63	肝肾阴虚	针刺+雷火灸	1	1		1	1									1
69	肝肾阴虚	针刺+热敏灸	1		1	1
21	肝肾阴虚	针刺+中药口服				1	1
59	肝肾阴虚	针刺+中药口服				1	1							1
60	肝肾阴虚	针刺+中药口服	1	1		1	1									1
113	肝肾阴虚	针刺+中药口服	1			1
132	肝肾阴虚	针刺+中药口服				1										1
145	肝肾阴虚	针刺+中药口服		1		1	1
228	肝肾阴虚	针刺+中药口服	1
230	肝肾阴虚	针刺+中药口服	1		1	1
240	肝肾阴虚	针刺+中药口服	1			1
105	肝肾阴虚	针刺+中药外治			1	1	1							1
148	肝肾阴虚	针刺+中药外治	1			1
233	肝肾阴虚	针刺+中药外治	1		1	1
79	气虚血瘀	雷火灸+中药外治				1										1
48	气阴两虚	雷火灸+中药外治	1	1		1										1
104	气阴两虚	运动灸法			1	1	1									1
1	气阴两虚	针刺	1			1
24	气阴两虚	针刺+中药口服	1			1
33	气阴两虚	针刺+中药口服		1		1	1
241	气阴两虚	针刺+中药口服	1		1	1										1
64	阴虚湿热	体针	1	1		1	1									1

## Sheet: Sheet10
序号	干预措施	肺阴不足	肝经郁热	肝肾阴虚	气虚血瘀	气阴两虚	阴虚湿热
210	电针+中药口服	1	0	0	0	0	0
285	浮针	0	0	1	0	0	0
223	雷火灸+中药口服	0	0	1	0	0	0
79	雷火灸+中药外治	0	0	0	1	0	0
48	雷火灸+中药外治	0	0	0	0	1	0
66	揿针	0	1	0	0	0	0
294	揿针+耳穴压豆	0	0	1	0	0	0
263	揿针+中药口服	0	0	1	0	0	0
64	体针	0	0	0	0	0	1
89	眼针	0	0	1	0	0	0
91	眼针	0	0	1	0	0	0
104	运动灸法	0	0	0	0	1	0
134	针刺	1	0	0	0	0	0
152	针刺	1	0	0	0	0	0
4	针刺	0	1	0	0	0	0
67	针刺	0	1	0	0	0	0
80	针刺	0	1	0	0	0	0
159	针刺	0	1	0	0	0	0
292	针刺	0	1	0	0	0	0
293	针刺	0	1	0	0	0	0
2	针刺	0	0	1	0	0	0
13	针刺	0	0	1	0	0	0
17	针刺	0	0	1	0	0	0
27	针刺	0	0	1	0	0	0
30	针刺	0	0	1	0	0	0
68	针刺	0	0	1	0	0	0
78	针刺	0	0	1	0	0	0
84	针刺	0	0	1	0	0	0
108	针刺	0	0	1	0	0	0
109	针刺	0	0	1	0	0	0
127	针刺	0	0	1	0	0	0
131	针刺	0	0	1	0	0	0
160	针刺	0	0	1	0	0	0
168	针刺	0	0	1	0	0	0
226	针刺	0	0	1	0	0	0
234	针刺	0	0	1	0	0	0
1	针刺	0	0	0	0	1	0
214	针刺+艾灸	1	0	0	0	0	0
82	针刺+艾灸	0	0	1	0	0	0
121	针刺+放血	0	1	0	0	0	0
36	针刺+雷火灸	0	0	1	0	0	0
39	针刺+雷火灸	0	0	1	0	0	0
63	针刺+雷火灸	0	0	1	0	0	0
69	针刺+热敏灸	0	0	1	0	0	0
106	针刺+中药口服	1	0	0	0	0	0
114	针刺+中药口服	1	0	0	0	0	0
144	针刺+中药口服	1	0	0	0	0	0
265	针刺+中药口服	1	0	0	0	0	0
296	针刺+中药口服	1	0	0	0	0	0
297	针刺+中药口服	0	1	0	0	0	0
243	针刺+中药口服	0	0	1	0	0	0
21	针刺+中药口服	0	0	1	0	0	0
59	针刺+中药口服	0	0	1	0	0	0
60	针刺+中药口服	0	0	1	0	0	0
113	针刺+中药口服	0	0	1	0	0	0
132	针刺+中药口服	0	0	1	0	0	0
145	针刺+中药口服	0	0	1	0	0	0
228	针刺+中药口服	0	0	1	0	0	0
230	针刺+中药口服	0	0	1	0	0	0
240	针刺+中药口服	0	0	1	0	0	0
24	针刺+中药口服	0	0	0	0	1	0
33	针刺+中药口服	0	0	0	0	1	0
241	针刺+中药口服	0	0	0	0	1	0
244	针刺+中药外治	0	0	1	0	0	0
248	针刺+中药外治	0	0	1	0	0	0
105	针刺+中药外治	0	0	1	0	0	0
148	针刺+中药外治	0	0	1	0	0	0
233	针刺+中药外治	0	0	1	0	0	0

## Sheet: Sheet11
		Lung Yin Deficiency	Stagnant Heat in Liver Channel	Liver-Kidney Yin Deficiency	Qi Deficiency with Blood Stasis	Qi-Yin Deficiency	Yin Deficiency with Dampness-Heat
		1	2	3	4	5	6
序号	干预措施	肺阴不足	肝经郁热	肝肾阴虚	气虚血瘀	气阴两虚	阴虚湿热
1	针刺	2	6	16	0	1	0	25
2	揿针	0	1	0	0	0	0	1
3	体针	0	0	0	0	0	1	1
4	眼针	0	0	2	0	0	0	2
5	浮针	0	0	1	0	0	0	1
6	运动灸法	0	0	0	0	1	0	1
7	针刺+艾灸	1	0	1	0	0	0	2
9	针刺+雷火灸	0	0	3	0	0	0	3
10	针刺+热敏灸	0	0	1	0	0	0	1
11	针刺+中药口服	5	1	10	0	3	0	19
12	针刺+中药外治	0	0	5	0	0	0	5
13	电针+中药口服	1	0	0	0	0	0	1
14	揿针+耳穴压豆	0	0	1	0	0	0	1
15	揿针+中药口服	0	0	1	0	0	0	1
8	针刺+放血	0	1	0	0	0	0	1
16	雷火灸+中药口服	0	0	1	0	0	0	1
17	雷火灸+中药外治	0	0	0	1	1	0	2
	灸法+其他	0	0	1	1	1	0	3
		9	9	42	1	6	1		干预措施	针刺	揿针	体针	眼针	浮针	运动灸法	针刺+艾灸	针刺+放血	针刺+雷火灸	针刺+热敏灸	针刺+中药口服	针刺+中药外治	电针+中药口服	揿针+耳穴压豆	揿针+中药口服	雷火灸+中药口服	雷火灸+中药外治
									肺阴不足	2	0	0	0	0	0	1	0	0	0	5	0	1	0	0	0	0
									肝经郁热	6	1	0	0	0	0	0	1	0	0	1	0	0	0	0	0	0
									肝肾阴虚	16	0	0	2	1	0	1	0	3	1	10	5	0	1	1	1	0
									气虚血瘀	0	0	0	0	0	0	0	0	0	0	0	0	0	0	0	0	1
									气阴两虚	1	0	0	0	0	1	0	0	0	0	3	0	0	0	0	0	1
									阴虚湿热	0	0	1	0	0	0	0	0	0	0	0	0	0	0	0	0	0

## Sheet: Sheet12
措施	类型	发文量/篇
1	1	2
1	2	6
1	3	16
1	4	0
1	5	1
1	6	0
2	1	0
2	2	1
2	3	0
2	4	0
2	5	0
2	6	0
3	1	0
3	2	0
3	3	0
3	4	0
3	5	0
3	6	1
4	1	0
4	2	0
4	3	2
4	4	0
4	5	0
4	6	0
5	1	0
5	2	0
5	3	1
5	4	0
5	5	0
5	6	0
6	1	0
6	2	0
6	3	0
6	4	0
6	5	1
6	6	0
7	1	1
7	2	0
7	3	1
7	4	0
7	5	0
7	6	0
8	1	0
8	2	1
8	3	0
8	4	0
8	5	0
8	6	0
9	1	0
9	2	0
9	3	3
9	4	0
9	5	0
9	6	0
10	1	0
10	2	0
10	3	1
10	4	0
10	5	0
10	6	0
11	1	5
11	2	1
11	3	10
11	4	0
11	5	3
11	6	0
12	1	0
12	2	0
12	3	5
12	4	0
12	5	0
12	6	0
13	1	1
13	2	0
13	3	0
13	4	0
13	5	0
13	6	0
14	1	0
14	2	0
14	3	1
14	4	0
14	5	0
14	6	0
15	1	0
15	2	0
15	3	1
15	4	0
15	5	0
15	6	0
16	1	0
16	2	0
16	3	1
16	4	0
16	5	0
16	6	0
17	1	0
17	2	0
17	3	0
17	4	1
17	5	1
17	6	0
